# Supplementary material for: Changes in breakfast frequency and composition during adolescence: The Adolescent Nutritional Assessment Longitudinal Study, a cohort from Brazil
Source: PLoS One. 2018 Jul 19;13(7):e0200587. doi: 10.1371/journal.pone.0200587 (PMC6053140; doi:10.1371/journal.pone.0200587)
Supplement: S1 File — (XLSX) [file pone.0200587.s001.xlsx]

## Sheet: dataset_food_consumption_3
ID	A3SEXO	A91TESCO	IDADE	idadexx1	fruta	leite	pao	cafe	chip	cheese	ham	choc	ssb	snack	doce	ovo	bisc	cereal	tempo
3	1	2	14.5342	11.4278	2	2	2	1	1	1	0	2	1	0	1	1	0	2	0
3	1	2	14.5342	11.4278	2	2	2	0	1	1	1	2	2	1	1	1	1	0	1
4	2	2	14.1397	10.8419	2	2	0	2	1	1	0	2	1	1	1	0	1	0	0
4	2	2	14.1397	10.8419	0	1	0	0	0	0	0	1	1	1	1	0	0	0	1
5	1	2	16.8603	13.4538	1	0	2	0	1	2	2	2	2	1	2	1	1	0	0
5	1	2	16.8603	13.4538	2	2	2	2	1	2	1	2	2	1	2	1	2	2	1
6	2	2	14.5562	11.488	2	1	1	0	2	1	0	1	2	1	2	1	1	1	0
6	2	2	14.5562	11.488	1	0	1	0	1	1	0	0	2	1	2	1	1	0	1
7	1	2	14.4685	11.3347	0	2	2	0	1	1	0	2	2	2	2	0	1	2	0
7	1	2	14.4685	11.3347	1	2	1	0	0	1	1	2	1	1	1	1	1	2	1
10	2	2	13.926	10.8583	2	1	2	0	0	2	2	1	2	2	2	0	0	0	0
10	2	2	13.926	10.8583	1	2	2	2	0	1	0	0	1	1	2	0	1	0	1
11	1	2	13.8301	10.7242	1	2	1	0	0	0	0	2	2	1	1	0	1	0	0
11	1	2	13.8301	10.7242	0	2	2	0	0	0	0	2	2	2	1	0	0	0	1
12	2	2	15.0384	11.5866	2	0	2	0	2	0	0	1	2	2	2	0	2	1	0
12	2	2	15.0384	11.5866	1	0	2	0	1	1	1	1	2	2	2	0	1	0	1
13	1	2	14.1151	11.0472	2	2	0	0	2	1	0	1	2	1	2	0	2	0	0
13	1	2	14.1151	11.0472	2	0	2	0	2	2	2	0	2	2	2	1	2	0	1
15	1	2	14.8274	11.3238	2	2	1	0	0	2	1	1	2	1	2	0	0	1	0
15	1	2	14.8274	11.3238	1	1	1	0	0	2	1	1	2	2	2	1	1	0	1
21	1	2	14.526	11.4579	2	2	2	0	1	1	1	0	2	1	0	1	0	2	0
21	1	2	14.526	11.4579	2	0	2	0	1	2	2	0	2	2	2	1	0	0	1
22	2	2	13.8904	10.8227	1	2	1	0	0	2	2	2	2	1	2	0	2	0	0
22	2	2	13.8904	10.8227	1	1	2	0	0	1	1	0	2	2	2	0	1	0	1
23	1	2	13.7644	10.6201	0	1	2	2	1	2	1	1	2	1	1	1	1	0	0
23	1	2	13.7644	10.6201	1	1	2	0	1	1	1	2	2	1	2	1	1	0	1
24	2	2	14.726	11.6578	2	2	2	0	0	0	2	1	2	2	2	1	0	1	0
24	2	2	14.726	11.6578	2	1	2	0	2	1	1	1	2	1	2	1	1	1	1
26	2	2	13.2712	10.1656	1	1	1	0	1	2	2	1	2	1	1	0	2	0	0
26	2	2	13.2712	10.1656	1	2	1	0	2	1	1	2	2	2	2	1	2	0	1
28	2	2	15.0904	12.0219	2	2	2	2	1	2	2	2	2	1	2	1	2	2	0
28	2	2	15.0904	12.0219	2	2	2	0	0	2	2	0	2	2	2	0	2	2	1
30	2	2	14.7014	11.5565	1	0	0	2	0	0	0	1	1	2	2	0	0	2	0
30	2	2	14.7014	11.5565	2	1	0	0	1	2	0	1	2	1	2	0	0	2	1
31	1	2	14.6849	11.614	2	2	2	2	0	1	0	0	0	1	1	0	0	0	0
31	1	2	14.6849	11.614	2	1	0	1	0	1	1	1	2	1	2	1	0	1	1
33	1	2	14.2438	11.1376	2	1	1	0	1	0	0	1	2	1	2	1	1	0	0
33	1	2	14.2438	11.1376	1	2	1	0	0	1	0	1	1	1	1	0	0	0	1
34	2	2	14.2137	11.1485	0	2	1	2	1	0	1	0	2	1	2	0	1	0	0
34	2	2	14.2137	11.1485	0	1	1	1	0	1	1	0	1	1	2	1	1	0	1
36	2	2	13.8603	10.7953	2	1	1	0	2	1	0	0	2	2	2	0	2	1	0
36	2	2	13.8603	10.7953	2	0	1	0	2	2	0	1	2	1	2	0	0	0	1
38	2	2	14.0959	11.0308	2	1	1	0	1	0	1	2	2	0	1	1	0	0	0
38	2	2	14.0959	11.0308	0	0	1	0	0	0	2	1	1	1	2	1	0	0	1
39	1	2	16.1096	12.512	2	2	2	1	0	0	0	2	2	1	2	1	1	0	0
39	1	2	16.1096	12.512	2	1	1	1	1	0	1	1	2	1	2	1	1	1	1
40	2	2	13.9068	10.8419	2	1	0	0	0	1	2	2	2	2	2	1	0	0	0
40	2	2	13.9068	10.8419	0	1	1	0	0	2	1	1	2	2	2	0	1	0	1
42	2	2	14.1288	11.0637	2	2	2	0	1	2	1	2	2	1	2	1	1	2	0
42	2	2	14.1288	11.0637	1	2	1	0	0	1	1	2	1	1	2	0	0	1	1
43	1	2	14.4384	11.373	2	2	1	1	2	1	1	1	2	2	2	1	2	1	0
43	1	2	14.4384	11.373	2	2	1	1	0	1	1	1	0	1	2	1	1	1	1
44	2	2	14.3342	11.2526	2	1	2	0	2	2	1	1	2	1	1	1	2	0	0
44	2	2	14.3342	11.2526	1	1	2	1	0	0	0	0	1	0	1	1	0	0	1
45	1	2	14.6658	11.5619	2	2	2	2	0	1	0	2	2	1	2	1	0	0	0
45	1	2	14.6658	11.5619	0	1	2	0	2	2	1	2	2	2	2	0	2	0	1
46	2	2	14.1562	11.091	1	2	1	2	1	1	1	2	2	1	1	0	0	0	0
46	2	2	14.1562	11.091	2	2	2	1	1	1	2	2	1	2	2	1	1	0	1
48	2	2	13.7562	10.6913	2	0	1	2	2	1	1	0	2	1	2	2	1	2	0
48	2	2	13.7562	10.6913	2	0	1	1	2	2	2	1	2	1	2	1	1	0	1
53	1	2	15.1014	11.54	2	2	2	2	1	1	1	2	2	2	1	0	2	1	0
53	1	2	15.1014	11.54	1	1	2	2	0	0	0	0	2	1	1	0	1	2	1
55	1	2	13.7562	10.6913	2	0	1	0	1	2	1	2	2	2	2	0	2	0	0
55	1	2	13.7562	10.6913	1	1	1	0	1	0	0	1	2	1	2	0	1	0	1
57	1	2	14.6192	11.1431	1	0	1	0	0	0	0	1	1	1	1	0	0	0	0
57	1	2	14.6192	11.1431	1	1	0	1	0	0	0	1	1	1	1	0	1	0	1
59	1	2	14.3342	11.2033	1	1	1	0	1	0	1	0	2	1	2	0	2	1	0
59	1	2	14.3342	11.2033	2	2	1	0	1	0	1	0	2	2	2	1	1	2	1
60	2	2	14.0027	10.9377	0	2	0	0	0	0	0	0	1	1	0	0	0	0	0
60	2	2	14.0027	10.9377	0	0	2	0	0	2	2	0	2	1	2	0	0	0	1
61	1	2	14.2411	11.1923	2	1	1	0	1	1	2	1	2	1	1	1	1	0	0
61	1	2	14.2411	11.1923	2	2	1	0	0	1	1	2	2	0	1	0	0	1	1
62	2	2	14.0685	11.0034	0	2	1	0	0	1	1	2	1	1	1	0	0	0	0
62	2	2	14.0685	11.0034	0	2	0	0	0	0	0	2	2	1	2	0	0	0	1
63	1	2	14.5753	11.1485	1	2	2	2	1	0	1	2	2	1	2	1	1	1	0
63	1	2	14.5753	11.1485	0	1	1	1	1	0	0	1	2	1	2	1	0	1	1
64	2	2	13.7342	10.6694	2	2	2	0	1	0	1	2	2	1	2	0	2	2	0
64	2	2	13.7342	10.6694	1	0	1	0	1	0	1	2	2	1	2	0	1	0	1
65	1	2	13.8712	10.8227	1	1	1	0	0	1	1	1	1	1	1	0	1	0	0
65	1	2	13.8712	10.8227	2	0	0	0	1	0	1	0	1	2	2	1	1	1	1
66	2	2	15.0027	11.9535	2	2	2	2	0	1	2	2	2	1	2	0	2	2	0
66	2	2	15.0027	11.9535	2	2	2	0	2	2	0	2	2	1	2	2	0	2	1
67	1	2	14.0192	10.8939	2	2	2	0	1	0	1	0	2	1	1	1	1	2	0
67	1	2	14.0192	10.8939	2	2	2	2	0	1	0	0	1	0	1	1	0	0	1
69	1	2	14.0356	10.9733	2	2	1	0	0	1	0	0	1	1	1	0	0	0	0
69	1	2	14.0356	10.9733	2	1	1	0	1	1	1	0	2	2	2	1	1	0	1
71	1	2	14.6301	11.5674	2	1	1	1	0	2	2	0	1	1	1	0	0	1	0
71	1	2	14.6301	11.5674	2	0	1	1	1	2	1	2	2	2	2	0	0	0	1
72	2	2	14.2466	10.7707	2	2	0	0	2	2	2	2	2	1	2	2	0	0	0
72	2	2	14.2466	10.7707	2	1	1	0	1	1	1	1	2	1	2	1	1	0	1
73	1	2	14.0658	10.9651	2	0	1	0	0	0	0	0	1	0	1	0	0	2	0
73	1	2	14.0658	10.9651	2	2	1	0	0	0	0	0	1	0	1	0	0	2	1
77	1	2	14.0466	10.9979	1	1	2	0	0	0	1	1	1	2	1	0	0	0	0
77	1	2	14.0466	10.9979	0	2	1	0	0	0	0	1	1	1	1	0	0	0	1
79	1	2	14.6137	11.4743	1	1	2	0	0	0	1	0	2	1	0	1	1	0	0
79	1	2	14.6137	11.4743	1	2	2	0	1	0	0	2	2	1	1	0	0	0	1
81	1	2	14.4247	10.9459	2	2	1	1	0	1	1	1	2	2	1	1	0	1	0
81	1	2	14.4247	10.9459	2	0	1	1	0	2	2	1	1	0	0	1	1	2	1
82	2	2	13.6274	10.5654	2	2	2	0	0	1	2	2	1	1	2	1	2	2	0
82	2	2	13.6274	10.5654	2	1	1	1	0	1	1	1	2	2	2	1	1	1	1
84	2	2	14.6219	10.9733	0	2	2	2	0	1	0	1	2	2	1	0	0	2	0
84	2	2	14.6219	10.9733	1	1	1	1	0	1	0	0	1	1	1	0	0	0	1
88	2	2	14.4959	11.3949	1	2	1	0	1	0	1	2	2	1	1	0	1	0	0
88	2	2	14.4959	11.3949	1	2	1	1	1	2	0	2	2	1	2	0	0	0	1
89	1	2	14.3178	11.1923	0	2	0	1	0	0	2	2	2	2	2	0	2	2	0
89	1	2	14.3178	11.1923	2	0	0	0	0	0	1	0	2	2	2	1	0	0	1
92	2	2	14.3068	11.258	2	1	1	1	1	1	1	0	2	1	1	1	1	0	0
92	2	2	14.3068	11.258	1	0	1	0	0	1	0	0	2	1	2	0	1	0	1
94	2	2	13.8384	10.7762	1	0	1	0	0	1	0	0	1	0	1	0	0	0	0
94	2	2	13.8384	10.7762	2	1	2	1	0	2	0	1	2	1	1	0	0	0	1
95	1	2	14.4904	11.4031	2	1	1	0	1	1	2	1	2	2	2	0	2	0	0
95	1	2	14.4904	11.4031	2	2	2	0	1	0	1	1	2	2	2	0	1	1	1
96	2	2	14.137	11.0363	1	2	1	1	1	1	1	1	1	1	1	0	1	0	0
96	2	2	14.137	11.0363	1	2	1	2	1	1	1	2	1	1	1	1	0	0	1
99	1	2	15.4904	12.0301	2	2	2	2	2	2	1	2	2	2	2	0	0	2	0
99	1	2	15.4904	12.0301	2	0	1	0	0	1	1	0	1	1	1	1	1	0	1
100	2	2	13.7068	10.6448	1	0	1	0	0	0	1	0	2	0	2	0	1	0	0
100	2	2	13.7068	10.6448	1	0	1	0	1	1	0	0	2	1	1	0	0	0	1
101	1	2	13.789	10.6639	1	0	2	2	1	2	2	0	2	2	1	1	2	1	0
101	1	2	13.789	10.6639	2	2	2	2	2	2	0	1	2	2	2	1	2	1	1
102	2	2	13.874	10.7734	2	1	1	0	1	1	0	1	1	1	0	0	1	0	0
102	2	2	13.874	10.7734	2	1	0	0	1	0	1	1	1	0	2	0	0	0	1
104	2	2	14.7726	11.3128	0	2	0	0	1	1	1	2	2	1	2	0	0	0	0
104	2	2	14.7726	11.3128	0	1	2	0	0	1	0	2	2	1	2	0	2	0	1
106	2	2	14.1808	11.1348	2	0	1	0	1	2	1	1	2	1	2	0	2	0	0
106	2	2	14.1808	11.1348	1	0	1	0	1	0	1	1	2	2	2	0	1	0	1
107	1	2	14.2685	11.5346	1	0	2	0	0	2	0	2	2	1	1	1	2	0	0
107	1	2	14.2685	11.5346	2	2	2	2	0	0	0	0	2	1	1	0	0	0	1
111	1	2	14.0849	10.9596	2	0	1	2	0	0	0	0	1	0	0	0	2	0	0
111	1	2	14.0849	10.9596	0	2	2	0	0	2	2	2	2	1	1	1	2	0	1
112	2	2	14.7068	11.6578	2	0	2	0	0	2	0	1	2	1	2	0	1	0	0
112	2	2	14.7068	11.6578	2	2	1	0	1	2	1	2	2	1	2	0	1	1	1
113	1	2	15.1589	11.729	1	0	2	0	0	1	1	0	1	1	2	1	2	0	0
113	1	2	15.1589	11.729	2	0	2	0	0	1	0	0	2	0	0	0	1	0	1
114	2	2	14.6904	11.6413	2	2	2	1	0	1	1	1	2	1	1	1	0	0	0
114	2	2	14.6904	11.6413	2	1	2	0	0	0	0	1	2	2	2	0	0	0	1
115	1	2	13.6055	10.7105	2	1	2	0	1	1	2	2	2	1	1	0	1	2	0
115	1	2	13.6055	10.7105	1	2	1	1	1	2	1	2	2	2	2	1	1	0	1
117	1	2	14.3178	11.1595	2	2	1	0	0	1	1	1	1	1	1	0	1	0	0
117	1	2	14.3178	11.1595	2	1	2	0	2	2	1	1	2	1	1	0	0	0	1
118	2	2	13.7781	10.7296	2	1	1	0	2	1	1	2	2	1	2	1	2	0	0
118	2	2	13.7781	10.7296	2	2	1	1	1	1	2	1	2	1	1	1	1	0	1
119	1	2	13.9836	10.9541	2	0	1	1	0	0	1	1	1	1	2	1	1	1	0
119	1	2	13.9836	10.9541	2	2	2	0	2	2	2	2	2	2	2	2	2	1	1
127	1	2	15.2247	11.8166	1	2	2	2	2	1	2	1	2	2	2	0	1	1	0
127	1	2	15.2247	11.8166	1	1	1	0	1	1	0	1	2	2	1	1	0	0	1
130	2	2	14.0274	10.9979	1	0	1	0	0	0	1	0	1	1	1	1	0	1	0
130	2	2	14.0274	10.9979	1	0	1	0	0	0	0	0	2	1	1	1	2	0	1
131	1	2	15.1068	11.6687	1	2	2	0	0	1	0	2	2	2	1	1	1	1	0
131	1	2	15.1068	11.6687	2	2	1	0	0	1	0	1	2	1	1	1	1	1	1
138	2	2	14.4712	11.5181	2	2	1	1	1	1	1	2	2	1	2	1	1	0	0
138	2	2	14.4712	11.5181	1	2	2	1	1	1	1	2	2	1	1	1	1	1	1
139	1	2	14.2932	10.8556	2	2	2	2	0	2	2	0	2	2	1	0	0	2	0
139	1	2	14.2932	10.8556	2	2	2	2	1	1	1	1	2	2	2	0	1	2	1
140	2	2	14.7808	11.8084	2	2	2	0	0	1	2	1	2	1	2	0	0	0	0
140	2	2	14.7808	11.8084	2	2	1	0	0	1	0	1	1	1	1	1	0	0	1
141	1	2	14.2411	11.269	0	2	2	0	2	2	0	2	2	1	1	0	1	0	0
141	1	2	14.2411	11.269	0	2	2	0	0	2	0	2	1	1	1	1	0	0	1
143	1	2	14.1918	11.2197	0	2	2	0	2	1	0	2	2	1	2	1	0	0	0
143	1	2	14.1918	11.2197	0	2	2	0	1	0	0	2	2	1	2	1	0	1	1
144	2	2	13.7342	10.7844	2	2	2	0	0	1	0	2	1	0	1	0	0	0	0
144	2	2	13.7342	10.7844	2	2	2	0	0	1	0	2	2	0	1	0	0	1	1
145	1	2	14.5178	11.4689	0	0	1	0	0	0	0	2	2	2	1	0	0	0	0
145	1	2	14.5178	11.4689	1	2	1	0	0	1	0	2	2	2	2	0	0	0	1
146	2	2	14.3781	11.4278	2	2	2	0	1	2	0	2	2	2	2	0	1	1	0
146	2	2	14.3781	11.4278	2	1	2	0	1	2	1	1	2	1	2	1	0	0	1
149	1	2	13.7397	10.768	2	2	2	1	0	2	0	2	2	0	2	1	1	2	0
149	1	2	13.7397	10.768	2	1	2	1	1	2	1	1	2	1	2	0	1	1	1
152	2	2	14.3151	11.3648	2	1	2	0	1	2	1	1	2	2	2	1	1	0	0
152	2	2	14.3151	11.3648	2	2	2	0	1	2	1	2	2	1	2	0	1	0	1
153	1	2	15.0356	11.6386	2	2	2	2	0	2	2	1	2	1	2	1	0	0	0
153	1	2	15.0356	11.6386	2	2	2	2	1	1	0	1	2	2	1	1	1	1	1
154	2	2	14.3863	10.9897	2	1	1	0	0	1	0	1	1	1	2	0	0	1	0
154	2	2	14.3863	10.9897	2	2	1	0	1	1	0	2	2	2	2	1	0	1	1
155	1	2	14.7973	11.7509	2	1	2	0	2	2	0	2	2	2	2	0	2	0	0
155	1	2	14.7973	11.7509	0	1	1	1	0	1	0	0	0	1	1	0	0	0	1
156	2	2	13.9781	11.0281	1	2	1	0	0	1	1	2	2	0	2	0	1	0	0
156	2	2	13.9781	11.0281	1	1	1	0	0	0	0	1	2	0	1	0	1	0	1
157	1	2	13.9753	10.9268	1	1	1	0	1	0	1	1	1	1	1	1	1	0	0
157	1	2	13.9753	10.9268	0	1	1	0	0	1	1	1	2	1	1	1	1	0	1
159	1	9	14.3425	11.3867	2	2	2	1	0	2	0	0	2	2	1	0	0	0	0
159	1	9	14.3425	11.3867	1	2	2	2	0	0	0	0	1	1	1	0	0	0	1
160	2	2	14.4411	11.4908	1	2	2	0	1	1	0	2	2	1	2	1	1	0	0
160	2	2	14.4411	11.4908	1	2	2	0	0	1	0	2	2	1	1	0	1	0	1
162	2	2	13.9918	10.9459	2	0	2	2	2	2	2	0	2	1	2	0	0	0	0
162	2	2	13.9918	10.9459	1	1	1	1	1	1	1	2	2	1	2	0	1	0	1
164	2	2	14.6795	11.6331	1	2	2	0	0	2	0	2	1	1	1	1	0	0	0
164	2	2	14.6795	11.6331	1	1	1	0	0	1	1	1	2	2	1	0	0	0	1
165	1	2	14.9589	11.5209	1	1	1	0	0	0	0	0	0	1	0	0	0	0	0
165	1	2	14.9589	11.5209	1	1	0	1	0	1	0	1	2	1	1	0	0	0	1
166	2	2	14.6603	11.614	2	2	1	0	0	1	0	2	1	1	1	1	0	0	0
166	2	2	14.6603	11.614	2	2	1	0	0	0	0	2	2	0	1	0	0	0	1
167	1	2	14.0384	10.9897	0	2	0	0	2	0	0	2	2	1	1	0	2	0	0
167	1	2	14.0384	10.9897	0	1	1	0	0	0	0	2	2	1	1	0	1	0	1
171	1	2	13.6521	10.6804	2	1	2	1	0	2	0	0	2	1	1	0	0	0	0
171	1	2	13.6521	10.6804	2	1	2	1	1	1	1	0	2	1	2	1	1	1	1
172	2	2	14.0137	10.8775	2	2	2	0	1	0	2	2	2	1	2	2	0	1	0
172	2	2	14.0137	10.8775	1	1	1	0	0	1	1	1	2	0	0	1	1	1	1
174	2	2	13.9562	10.987	2	2	2	0	1	2	1	2	2	1	2	1	2	2	0
174	2	2	13.9562	10.987	1	2	1	0	0	1	1	2	2	1	2	1	1	0	1
176	2	2	13.8986	10.9487	2	1	1	2	0	0	2	1	1	2	1	0	0	0	0
176	2	2	13.8986	10.9487	2	2	1	0	0	1	0	0	2	1	0	0	0	0	1
181	1	2	14.5863	11.54	2	2	0	2	0	2	0	2	0	1	2	0	2	0	0
181	1	2	14.5863	11.54	2	2	2	1	0	2	1	2	0	0	0	0	1	0	1
182	2	2	13.6822	10.7324	1	2	2	0	0	0	1	2	2	1	2	0	0	1	0
182	2	2	13.6822	10.7324	0	1	1	0	1	0	0	1	1	1	2	1	0	1	1
183	1	2	14.4904	11.54	2	2	0	0	1	2	1	2	1	0	2	1	1	0	0
183	1	2	14.4904	11.54	2	2	1	1	0	1	1	2	1	0	2	1	0	0	1
184	2	2	13.7808	10.7214	2	2	2	2	1	2	2	2	2	1	2	2	2	1	0
184	2	2	13.7808	10.7214	2	1	0	0	0	1	1	1	1	0	2	1	1	0	1
185	1	2	14.9178	11.8713	2	1	2	2	0	0	0	0	2	1	1	0	0	0	0
185	1	2	14.9178	11.8713	2	0	2	2	2	1	1	0	2	1	0	0	1	0	1
186	2	2	14.5397	11.154	2	0	2	0	0	0	0	0	1	1	1	0	0	0	0
186	2	2	14.5397	11.154	2	0	1	0	0	1	1	0	2	1	1	0	0	0	1
187	1	2	14.726	11.2745	0	2	2	0	0	0	0	2	2	1	1	0	1	0	0
187	1	2	14.726	11.2745	0	2	2	0	0	1	1	2	1	1	1	0	1	0	1
188	2	9	13.9068	10.9541	0	0	1	0	0	1	0	2	2	1	1	1	0	0	0
188	2	9	13.9068	10.9541	1	1	1	0	0	1	0	1	1	1	1	1	1	0	1
189	1	2	13.9507	10.9815	1	2	1	0	0	1	1	2	2	1	1	1	0	0	0
189	1	2	13.9507	10.9815	0	2	1	0	0	1	0	2	1	1	1	0	0	0	1
197	1	2	13.9918	10.8309	1	2	2	2	0	1	0	0	1	1	0	1	0	0	0
197	1	2	13.9918	10.8309	2	0	2	2	0	1	1	0	2	1	1	0	0	0	1
198	2	2	13.7918	10.8528	0	2	2	0	0	2	0	2	2	0	1	1	0	0	0
198	2	2	13.7918	10.8528	1	2	1	0	0	1	0	2	1	1	2	1	1	0	1
199	1	2	14.2822	10.8966	1	2	1	0	0	1	1	2	2	1	1	1	1	0	0
199	1	2	14.2822	10.8966	1	2	1	1	0	1	1	2	2	1	1	1	1	0	1
201	1	2	13.4658	10.4312	2	0	0	0	0	0	0	1	2	0	0	0	1	0	0
201	1	2	13.4658	10.4312	1	2	0	0	0	0	0	2	2	2	1	0	1	0	1
205	1	2	13.4301	10.4914	2	1	2	0	0	0	0	1	2	2	2	1	1	2	0
205	1	2	13.4301	10.4914	2	2	1	0	0	1	1	1	1	2	1	0	0	0	1
207	1	2	14.0384	10.9843	1	0	2	0	0	2	1	0	2	2	1	1	1	0	0
207	1	2	14.0384	10.9843	0	0	1	0	0	1	0	1	1	1	0	0	0	0	1
209	1	2	14.1479	11.0691	2	2	1	0	0	1	0	2	1	1	1	1	1	0	0
209	1	2	14.1479	11.0691	1	1	1	0	0	0	0	1	1	1	1	1	1	0	1
211	1	2	15.1945	11.8084	2	1	1	0	1	1	2	1	1	2	2	0	1	2	0
211	1	2	15.1945	11.8084	1	1	1	0	1	1	1	1	2	2	2	1	0	1	1
212	2	1	15.0658	11.9863	2	0	2	1	1	2	1	1	2	1	2	0	2	2	0
212	2	1	15.0658	11.9863	1	0	2	1	1	0	0	0	2	1	2	1	2	0	1
219	1	1	15.8301	12.7639	2	2	1	0	2	1	2	2	2	1	2	2	1	2	0
219	1	1	15.8301	12.7639	2	2	2	1	1	2	0	2	2	2	2	1	0	2	1
220	2	1	13.8356	10.757	2	2	2	0	0	2	2	2	1	1	2	1	1	0	0
220	2	1	13.8356	10.757	2	1	1	0	2	1	1	1	2	2	2	1	1	0	1
223	1	1	14.2055	11.1403	0	2	0	0	0	0	0	0	1	0	0	0	0	0	0
223	1	1	14.2055	11.1403	1	2	2	2	0	1	1	0	1	0	1	0	2	0	1
224	2	1	13.7781	10.6968	2	2	2	0	2	1	1	2	2	2	2	1	1	2	0
224	2	1	13.7781	10.6968	2	2	2	0	1	0	0	2	2	1	2	1	1	1	1
225	1	1	14.8904	11.8111	1	2	2	2	1	0	0	2	2	1	2	1	1	1	0
225	1	1	14.8904	11.8111	0	1	0	1	0	0	0	1	1	1	1	0	1	0	1
227	1	1	14.137	11.0308	2	1	1	0	1	0	1	1	2	2	2	1	1	1	0
227	1	1	14.137	11.0308	2	2	2	0	0	2	1	2	2	0	2	2	1	2	1
228	2	1	16.063	12.9774	2	2	2	1	2	2	2	2	2	1	2	2	2	2	0
228	2	1	16.063	12.9774	2	0	2	0	0	0	2	1	2	2	2	1	1	0	1
229	1	2	14.3671	10.9596	2	2	2	0	1	2	2	2	2	2	2	2	1	0	0
229	1	2	14.3671	10.9596	2	2	2	0	1	0	1	2	2	2	2	2	1	0	1
236	2	1	14.7534	11.6687	2	2	1	1	1	0	1	2	2	1	2	1	1	0	0
236	2	1	14.7534	11.6687	0	0	2	1	1	1	2	1	2	1	2	0	2	1	1
239	1	1	14.8247	11.7426	2	1	1	1	1	1	2	2	2	2	2	2	1	1	0
239	1	1	14.8247	11.7426	2	1	0	2	2	1	2	0	2	2	2	0	2	2	1
240	2	1	13.7973	10.7187	2	1	1	1	0	1	1	0	1	0	1	1	2	0	0
240	2	1	13.7973	10.7187	1	2	1	2	0	1	1	1	1	1	1	1	0	0	1
243	1	1	14.5151	11.436	2	2	2	1	1	0	1	2	2	2	2	1	1	0	0
243	1	1	14.5151	11.436	1	1	1	1	0	1	0	1	2	0	1	1	1	0	1
245	1	1	14.3014	11.1869	2	2	2	2	1	1	2	2	2	2	2	0	2	0	0
245	1	1	14.3014	11.1869	2	2	2	2	1	0	0	0	2	1	2	2	2	2	1
246	2	1	16.3781	13.3306	2	1	2	0	1	0	2	2	2	1	2	0	2	0	0
246	2	1	16.3781	13.3306	1	2	2	0	1	0	0	2	2	1	1	0	1	0	1
250	2	1	14.2384	11.1923	1	1	2	0	0	0	0	1	1	1	1	0	0	0	0
250	2	1	14.2384	11.1923	1	1	1	0	0	0	0	1	2	0	1	0	1	0	1
251	1	1	14.2082	11.1431	2	1	2	1	1	1	2	2	2	1	2	2	2	0	0
251	1	1	14.2082	11.1431	2	1	2	1	1	1	1	0	2	2	2	1	1	0	1
253	1	1	15.6247	12.1725	2	0	1	1	1	2	0	1	2	2	2	0	1	1	0
253	1	1	15.6247	12.1725	2	0	2	0	2	0	1	2	2	2	2	2	2	0	1
257	1	1	15.474	12.4079	2	1	0	0	1	1	1	1	2	2	1	0	0	1	0
257	1	1	15.474	12.4079	2	1	2	0	0	1	1	0	2	0	1	0	0	1	1
259	1	1	15.5699	12.5038	1	0	1	0	1	0	1	0	2	2	2	1	0	1	0
259	1	1	15.5699	12.5038	2	0	2	2	1	0	1	2	2	1	2	1	1	0	1
260	2	1	13.8712	10.7926	0	1	2	1	0	0	0	1	1	0	0	2	0	0	0
260	2	1	13.8712	10.7926	2	1	2	2	0	2	2	0	2	1	2	0	2	0	1
261	1	1	16.5808	13.4949	2	2	2	0	0	1	1	2	2	1	1	0	1	1	0
261	1	1	16.5808	13.4949	2	2	2	0	0	2	1	2	2	1	1	1	0	0	1
264	2	2	15.1479	11.7317	2	2	1	0	2	1	1	2	2	0	2	1	0	0	0
264	2	2	15.1479	11.7317	1	2	0	0	0	0	0	0	1	0	1	0	0	0	1
266	2	1	14.0301	10.9706	2	2	2	0	1	1	1	2	2	1	1	1	1	0	0
266	2	1	14.0301	10.9706	1	1	1	0	1	1	1	1	2	1	1	1	1	0	1
272	2	1	14.0438	10.9651	2	2	2	0	1	1	1	2	2	1	2	1	2	1	0
272	2	1	14.0438	10.9651	2	2	2	1	0	1	2	0	2	1	2	1	1	1	1
278	2	1	15.3342	12.219	2	2	2	0	2	1	2	1	2	2	2	2	1	1	0
278	2	1	15.3342	12.219	2	2	2	2	1	0	1	0	2	2	2	1	0	1	1
283	1	2	16.3014	13.3361	2	1	1	2	1	1	1	0	2	2	2	1	1	0	0
283	1	2	16.3014	13.3361	2	2	2	0	0	2	0	2	2	1	1	1	2	2	1
284	2	1	16.1671	13.1006	1	0	0	0	1	0	0	0	1	2	1	0	0	0	0
284	2	1	16.1671	13.1006	2	2	2	2	1	2	2	2	2	2	2	2	1	2	1
286	2	1	16.1233	13.0376	2	0	2	2	0	2	2	0	2	1	2	0	2	0	0
286	2	1	16.1233	13.0376	1	0	1	1	0	1	1	1	2	2	2	1	0	0	1
287	1	1	16.137	13.0705	1	1	2	2	1	1	1	1	1	1	2	0	1	0	0
287	1	1	16.137	13.0705	1	1	2	2	1	1	1	1	1	1	1	1	1	0	1
295	1	1	14.9425	11.8604	2	2	2	0	1	2	2	2	2	1	2	1	2	2	0
295	1	1	14.9425	11.8604	2	2	2	0	0	1	1	2	1	1	1	1	1	0	1
297	1	2	14.9233	11.5428	2	0	1	0	1	1	1	1	1	1	2	1	0	1	0
297	1	2	14.9233	11.5428	2	1	1	0	0	1	1	1	1	0	2	0	0	1	1
301	1	1	15.263	11.8823	2	2	2	1	1	1	2	2	2	2	2	1	1	2	0
301	1	1	15.263	11.8823	2	1	2	1	1	0	1	1	2	1	2	1	1	1	1
303	1	1	14.3507	11.2717	2	2	2	0	0	0	2	2	2	2	0	2	2	1	0
303	1	1	14.3507	11.2717	1	1	2	0	2	2	2	2	2	1	2	0	0	0	1
307	1	1	14.863	11.3648	2	2	1	0	0	2	1	2	2	1	2	0	2	2	0
307	1	1	14.863	11.3648	1	2	2	0	0	1	0	2	2	2	2	1	1	1	1
315	1	1	16.1096	12.835	2	2	2	0	0	0	2	0	2	2	2	2	2	0	0
315	1	1	16.1096	12.835	1	1	1	0	0	1	1	1	2	1	2	1	1	1	1
316	2	1	15.326	12.2656	2	2	2	0	2	0	1	2	2	2	2	0	0	0	0
316	2	1	15.326	12.2656	2	0	2	1	2	0	2	2	2	2	2	0	0	0	1
318	2	1	14.7315	11.3457	2	0	2	2	2	0	2	0	2	2	2	0	2	1	0
318	2	1	14.7315	11.3457	1	0	2	1	2	2	2	0	2	2	2	2	2	0	1
320	2	1	14.6712	11.5921	2	1	1	0	2	2	1	1	2	1	2	2	2	0	0
320	2	1	14.6712	11.5921	2	2	2	0	2	2	0	2	2	1	2	1	2	2	1
321	1	1	15.6027	12.5366	1	2	2	2	0	0	1	2	1	1	1	2	2	0	0
321	1	1	15.6027	12.5366	2	2	2	1	1	1	1	2	1	1	2	1	1	1	1
323	1	9	15.0192	11.9535	1	2	2	0	0	1	0	2	2	1	1	1	2	0	0
323	1	9	15.0192	11.9535	2	2	2	1	0	2	2	2	2	1	2	1	2	0	1
324	2	1	14.6959	11.6359	2	2	2	0	2	1	2	2	2	2	2	2	2	0	0
324	2	1	14.6959	11.6359	1	1	1	1	0	1	0	1	2	0	1	1	1	0	1
329	1	1	14.6055	11.1211	2	2	2	2	1	2	2	2	2	1	2	2	0	2	0
329	1	1	14.6055	11.1211	2	2	2	1	1	2	2	0	2	1	2	1	0	0	1
331	1	1	17.2931	13.911	1	0	0	0	0	0	1	0	1	0	1	0	0	0	0
331	1	1	17.2931	13.911	0	0	0	0	0	0	0	0	0	0	0	0	0	0	1
332	2	1	15.3808	12.334	2	2	2	2	2	0	2	0	2	2	2	0	2	0	0
332	2	1	15.3808	12.334	2	2	1	2	1	0	2	2	2	1	2	0	1	0	1
338	2	1	15.6521	12.6051	1	2	2	2	2	0	1	2	2	1	2	2	2	0	0
338	2	1	15.6521	12.6051	2	1	2	0	1	1	1	1	2	1	1	1	2	0	1
339	1	1	15.3589	12.2793	1	2	2	0	1	1	1	2	2	2	2	1	1	1	0
339	1	1	15.3589	12.2793	1	1	2	1	0	1	1	1	2	1	2	1	1	0	1
340	2	1	16.2411	12.7912	2	2	2	2	2	2	2	2	2	2	2	2	2	2	0
340	2	1	16.2411	12.7912	1	0	0	2	1	2	1	0	2	1	2	1	2	0	1
346	2	1	14.389	11.3429	1	2	0	2	1	1	1	1	2	1	2	0	1	0	0
346	2	1	14.389	11.3429	2	1	2	2	2	1	1	1	2	2	2	1	2	1	1
349	1	1	15.5397	12.4572	2	2	0	0	2	0	2	0	2	2	2	0	2	0	0
349	1	1	15.5397	12.4572	2	1	1	0	0	1	1	1	2	1	2	1	1	1	1
350	2	1	17.4164	14.0287	1	0	1	1	0	0	0	0	1	1	1	0	0	1	0
350	2	1	17.4164	14.0287	1	0	2	0	0	0	0	0	1	1	2	0	0	0	1
353	1	1	15.926	12.8433	2	1	1	2	1	2	1	1	2	2	2	1	0	1	0
353	1	1	15.926	12.8433	2	0	1	1	1	0	0	1	2	1	1	0	1	0	1
357	1	1	14.7863	11.7153	2	2	2	0	2	2	2	2	2	2	2	0	1	1	0
357	1	1	14.7863	11.7153	1	2	2	2	1	1	2	2	2	1	2	1	2	1	1
360	2	1	16.5699	13.5496	2	0	0	0	0	0	0	0	2	2	2	0	1	0	0
360	2	1	16.5699	13.5496	2	2	0	0	0	1	2	2	2	2	2	0	2	0	1
363	1	1	14.7699	11.2772	2	2	2	0	0	2	1	2	2	2	2	2	1	0	0
363	1	1	14.7699	11.2772	2	2	0	2	1	1	0	2	2	1	2	0	0	1	1
364	2	1	14.1507	11.2033	2	2	0	2	2	2	2	2	2	2	2	2	1	1	0
364	2	1	14.1507	11.2033	2	2	2	2	0	1	1	0	2	0	2	0	2	0	1
365	1	1	15.9288	12.8296	2	0	2	1	2	2	2	0	2	2	2	2	2	2	0
365	1	1	15.9288	12.8296	2	1	2	1	2	1	2	1	2	2	2	2	1	1	1
374	2	1	14.7589	11.8138	2	1	1	1	0	0	1	2	2	1	1	1	0	0	0
374	2	1	14.7589	11.8138	2	2	1	0	0	1	0	2	2	1	1	1	1	1	1
375	1	1	14.5644	11.6167	2	2	2	0	0	1	1	2	2	1	1	0	0	0	0
375	1	1	14.5644	11.6167	1	2	2	0	0	1	0	1	0	1	1	0	0	0	1
376	2	1	15.2521	11.9644	2	2	2	2	0	2	0	1	2	0	2	0	0	1	0
376	2	1	15.2521	11.9644	1	2	1	2	0	0	0	0	2	0	2	0	0	0	1
377	1	1	15.7068	12.627	2	2	2	1	0	1	2	0	1	1	2	2	1	0	0
377	1	1	15.7068	12.627	1	0	2	2	1	0	2	1	0	2	2	0	2	0	1
382	2	9	13.989	11.0335	2	2	2	2	2	1	2	2	2	2	2	1	2	2	0
382	2	9	13.989	11.0335	2	2	2	2	2	2	1	2	2	2	2	1	2	2	1
383	1	1	16.9205	13.8398	2	0	1	2	0	1	2	0	2	2	2	0	1	1	0
383	1	1	16.9205	13.8398	1	1	2	2	2	1	0	1	2	1	1	1	0	0	1
390	2	1	14.8959	11.948	2	2	2	0	0	2	2	2	1	0	1	0	0	0	0
390	2	1	14.8959	11.948	2	2	0	2	2	2	2	1	2	2	2	1	2	1	1
392	2	1	14.4986	11.551	1	2	2	2	1	1	1	2	1	1	1	1	1	0	0
392	2	1	14.4986	11.551	1	0	0	0	0	1	0	1	1	2	0	0	0	0	1
393	1	9	14.4219	11.4634	2	0	2	2	1	0	0	0	2	2	2	2	1	1	0
393	1	9	14.4219	11.4634	2	0	1	1	1	0	1	0	2	1	1	1	1	0	1
394	2	1	14.7507	11.373	2	2	0	2	1	2	2	0	2	2	2	2	2	0	0
394	2	1	14.7507	11.373	2	2	2	2	0	1	2	0	2	2	2	2	2	0	1
395	1	1	14.6521	11.3621	2	2	1	0	0	1	1	0	0	1	1	1	0	0	0
395	1	1	14.6521	11.3621	1	0	1	0	1	1	1	0	2	1	2	0	0	1	1
397	1	2	14.4904	11.0637	2	2	2	1	1	2	2	2	2	1	2	1	2	2	0
397	1	2	14.4904	11.0637	2	2	2	0	1	2	1	2	2	1	2	1	2	2	1
399	1	2	14.2082	10.8309	2	2	2	0	2	0	2	2	2	2	2	0	0	0	0
399	1	2	14.2082	10.8309	1	2	2	0	0	2	1	2	2	1	2	1	0	0	1
400	2	2	13.5534	10.5763	2	2	2	0	0	2	1	2	2	1	2	0	0	0	0
400	2	2	13.5534	10.5763	1	0	1	0	0	0	1	0	2	1	2	0	1	0	1
401	1	2	13.8932	10.9541	1	1	2	1	1	1	1	0	1	1	2	1	1	0	0
401	1	2	13.8932	10.9541	1	1	1	1	0	1	0	1	1	1	1	0	0	0	1
404	2	2	13.8904	10.9514	1	2	2	0	0	2	2	2	2	1	1	1	2	0	0
404	2	2	13.8904	10.9514	0	2	2	0	0	2	2	2	2	1	1	0	0	0	1
405	1	2	14.7644	11.8056	2	2	2	2	0	0	0	0	1	1	0	0	0	0	0
405	1	2	14.7644	11.8056	0	2	2	0	0	1	1	2	1	0	1	0	0	0	1
406	2	2	14.7753	11.6632	2	2	2	2	0	2	2	2	2	1	2	2	1	0	0
406	2	2	14.7753	11.6632	2	2	0	1	0	2	0	1	2	1	2	0	0	2	1
409	1	2	13.674	10.7159	0	1	1	0	0	0	0	0	1	0	2	0	1	0	0
409	1	2	13.674	10.7159	0	1	1	1	0	0	0	1	2	1	1	0	1	0	1
410	2	2	14.1616	11.1841	2	2	1	0	2	1	1	2	2	1	2	1	0	2	0
410	2	2	14.1616	11.1841	2	2	1	1	0	1	1	2	2	2	2	1	1	0	1
411	1	2	13.8548	10.8008	0	2	1	0	0	0	0	2	2	0	1	0	2	0	0
411	1	2	13.8548	10.8008	1	2	2	2	0	1	0	1	2	1	1	1	0	0	1
413	1	2	13.1863	10.2286	2	0	2	0	0	0	2	0	0	1	1	0	0	0	0
413	1	2	13.1863	10.2286	1	0	2	1	0	0	1	0	1	1	1	0	0	0	1
415	1	2	14.1041	11.05	1	1	1	0	0	0	0	1	2	0	1	0	0	0	0
415	1	2	14.1041	11.05	0	2	2	1	0	1	1	2	2	1	1	1	1	1	1
417	1	2	14.4438	11.4661	2	2	1	0	1	0	0	2	1	1	1	1	0	0	0
417	1	2	14.4438	11.4661	1	1	1	1	0	1	1	2	2	1	1	0	0	1	1
418	2	2	14.0082	11.05	2	1	2	0	0	2	1	1	2	1	1	1	1	1	0
418	2	2	14.0082	11.05	1	0	2	0	0	2	0	0	2	1	1	0	0	1	1
420	2	2	13.9945	11.0363	2	1	2	0	1	2	1	1	1	1	2	1	1	1	0
420	2	2	13.9945	11.0363	1	0	1	0	1	1	1	0	1	1	2	1	1	0	1
421	1	2	14.3644	11.3101	2	2	2	0	0	1	1	2	2	1	1	1	1	0	0
421	1	2	14.3644	11.3101	2	2	1	0	0	1	0	2	1	0	1	0	0	2	1
422	2	2	14.1781	11.2197	2	1	2	0	1	2	1	0	1	1	2	1	1	1	0
422	2	2	14.1781	11.2197	2	0	1	0	1	1	0	2	2	2	2	1	0	2	1
423	1	2	13.7397	10.7625	1	0	1	0	0	1	0	2	2	1	2	0	0	1	0
423	1	2	13.7397	10.7625	1	1	1	1	0	1	0	0	2	1	1	0	0	0	1
425	1	2	13.7863	10.8282	1	2	0	0	0	0	2	2	1	1	2	0	2	2	0
425	1	2	13.7863	10.8282	2	1	2	1	1	2	2	1	2	1	2	0	1	1	1
426	2	2	14.4	11.4415	1	1	0	0	0	0	0	1	1	1	1	0	1	1	0
426	2	2	14.4	11.4415	1	2	2	0	1	0	0	2	1	1	2	0	2	1	1
427	1	2	13.7178	10.7406	2	2	0	0	0	0	0	0	2	1	0	0	2	0	0
427	1	2	13.7178	10.7406	0	2	1	1	0	0	0	2	1	1	1	1	2	0	1
428	2	2	14.3973	11.3374	1	2	2	2	1	0	1	0	2	2	2	1	2	0	0
428	2	2	14.3973	11.3374	2	2	2	2	0	2	0	0	2	1	2	0	0	0	1
430	2	2	14.8274	11.4168	2	0	2	1	0	0	0	0	2	0	0	0	0	2	0
430	2	2	14.8274	11.4168	1	0	2	2	2	0	0	0	2	1	1	0	0	1	1
434	2	2	14.3041	11.3457	2	1	2	2	2	2	1	0	2	1	2	1	2	0	0
434	2	2	14.3041	11.3457	1	0	2	1	1	1	1	0	2	1	2	1	2	1	1
435	1	2	14.1233	11.165	1	1	2	1	0	1	1	1	2	1	2	0	1	0	0
435	1	2	14.1233	11.165	1	0	2	2	0	1	1	0	2	1	1	0	1	0	1
437	1	2	14.0027	10.924	2	0	1	0	0	1	1	1	1	1	1	0	1	0	0
437	1	2	14.0027	10.924	2	1	0	0	0	1	1	1	2	2	1	1	0	1	1
438	2	2	14.6932	11.7153	2	1	1	1	1	1	1	1	2	1	1	1	1	1	0
438	2	2	14.6932	11.7153	2	2	1	1	0	2	0	2	0	0	1	0	1	0	1
439	1	2	14.3397	10.8419	1	1	2	0	0	2	2	1	1	0	1	1	0	0	0
439	1	2	14.3397	10.8419	1	1	1	0	0	1	1	1	2	1	1	1	0	0	1
440	2	2	13.7397	10.7625	2	0	1	0	0	0	0	0	1	1	1	1	0	0	0
440	2	2	13.7397	10.7625	2	0	0	0	0	0	0	0	1	1	2	0	0	0	1
441	1	2	13.8932	10.935	2	0	2	0	1	0	0	2	2	1	1	0	2	0	0
441	1	2	13.8932	10.935	2	1	2	0	0	0	1	0	2	1	2	0	1	0	1
444	2	2	14.4438	11.0007	1	1	1	1	0	1	1	0	2	0	1	0	1	0	0
444	2	2	14.4438	11.0007	1	0	1	0	0	1	1	1	2	1	2	1	1	0	1
447	1	2	14.8575	11.5428	1	2	2	2	1	0	1	1	2	1	2	0	1	0	0
447	1	2	14.8575	11.5428	2	2	1	1	1	1	1	2	2	1	2	1	2	1	1
450	2	2	14.2192	11.2416	0	1	1	0	2	1	1	1	2	2	2	0	1	0	0
450	2	2	14.2192	11.2416	1	2	2	0	1	1	0	2	2	1	1	0	1	1	1
451	1	2	14.3726	11.2936	1	2	1	0	0	0	0	0	2	1	1	0	0	0	0
451	1	2	14.3726	11.2936	1	1	1	0	0	1	0	0	1	0	1	0	0	0	1
454	2	2	14.2027	10.7598	1	1	1	0	0	0	0	1	1	1	1	1	0	1	0
454	2	2	14.2027	10.7598	1	0	1	1	1	1	1	0	2	1	1	0	0	1	1
459	1	2	13.8164	10.8638	2	0	2	2	0	1	1	2	1	1	2	0	1	0	0
459	1	2	13.8164	10.8638	2	2	2	0	1	1	2	2	2	1	2	1	1	0	1
460	2	2	13.5616	10.59	2	0	0	0	1	0	1	2	2	1	1	0	1	0	0
460	2	2	13.5616	10.59	1	0	0	0	0	0	0	0	1	0	1	0	0	0	1
461	1	2	14.2329	11.2608	1	2	1	1	0	1	1	2	2	1	1	1	0	2	0
461	1	2	14.2329	11.2608	1	2	1	0	0	1	1	2	2	1	1	0	0	0	1
463	1	2	14.7589	11.4497	2	0	1	1	2	0	2	1	2	2	2	2	0	2	0
463	1	2	14.7589	11.4497	2	0	2	1	0	2	1	0	2	2	2	0	1	0	1
467	1	2	14.526	11.4798	0	0	1	0	1	0	0	0	2	1	0	0	0	0	0
467	1	2	14.526	11.4798	0	0	2	0	1	1	2	0	2	1	1	1	0	0	1
468	2	2	14.3699	11.3238	2	2	1	0	0	1	2	2	1	1	2	1	0	0	0
468	2	2	14.3699	11.3238	2	2	1	2	0	0	0	0	1	1	2	0	0	2	1
469	1	2	13.6795	10.7105	2	2	2	0	0	2	2	0	2	2	2	1	0	1	0
469	1	2	13.6795	10.7105	2	2	1	0	1	1	1	2	2	1	2	0	0	0	1
470	2	2	13.8192	10.7734	2	2	1	0	2	0	1	2	2	2	2	1	0	0	0
470	2	2	13.8192	10.7734	2	0	0	2	1	0	0	2	2	1	2	1	0	2	1
472	2	2	14.2904	10.8501	1	2	2	0	1	1	0	2	2	1	2	1	1	0	0
472	2	2	14.2904	10.8501	0	2	2	0	0	1	0	2	2	1	0	0	0	0	1
476	2	1	16.389	13.0431	2	0	2	2	0	0	0	2	2	2	2	0	1	0	0
476	2	1	16.389	13.0431	2	2	2	0	1	0	0	2	2	1	2	1	1	0	1
479	1	1	15.6548	12.3258	1	0	1	0	1	0	2	0	1	2	1	1	1	0	0
479	1	1	15.6548	12.3258	1	0	2	2	2	2	2	0	2	1	2	1	2	0	1
480	2	1	14.8493	11.8905	1	2	2	0	0	0	1	2	2	1	2	0	2	0	0
480	2	1	14.8493	11.8905	2	2	2	0	0	0	1	2	2	1	2	1	2	1	1
486	2	1	15.8795	12.5339	1	1	1	0	0	2	1	1	0	0	2	0	0	0	0
486	2	1	15.8795	12.5339	2	2	2	0	1	2	1	2	1	1	2	0	1	0	1
487	1	1	15.4877	12.5339	2	2	2	2	2	0	2	2	2	2	2	1	2	0	0
487	1	1	15.4877	12.5339	2	0	1	0	1	0	0	0	2	2	2	2	0	0	1
489	1	1	13.9452	10.9979	2	2	2	2	1	0	1	2	2	2	2	1	2	2	0
489	1	1	13.9452	10.9979	2	2	2	2	0	0	1	1	2	1	2	0	2	1	1
495	1	1	18.6466	15.3183	2	0	0	1	1	0	0	0	2	1	2	0	0	0	0
495	1	1	18.6466	15.3183	2	0	2	1	0	0	1	0	1	1	1	0	2	0	1
498	2	2	14.8356	11.6331	1	2	1	0	0	1	1	2	2	1	2	0	1	0	0
498	2	2	14.8356	11.6331	1	1	1	0	0	1	0	1	2	1	2	0	0	1	1
504	2	1	14.5973	11.3155	2	2	2	2	1	0	0	2	2	1	2	1	2	0	0
504	2	1	14.5973	11.3155	2	2	2	0	0	1	1	2	2	1	2	0	1	0	1
505	1	1	14.5781	11.6194	2	0	2	2	0	0	2	0	2	1	1	0	0	1	0
505	1	1	14.5781	11.6194	2	2	2	0	1	1	0	2	2	1	2	2	2	0	1
506	2	1	15.3808	12.4271	2	2	2	0	1	1	2	2	2	2	2	2	2	0	0
506	2	1	15.3808	12.4271	2	2	2	2	2	2	1	1	2	2	2	1	2	0	1
507	1	1	16.2931	13.3361	2	0	2	0	2	0	2	1	2	1	2	0	1	1	0
507	1	1	16.2931	13.3361	2	0	2	0	2	2	1	0	2	1	2	1	2	2	1
510	2	1	15.074	10.6557	2	2	2	2	1	2	2	1	2	2	2	1	1	0	0
510	2	1	15.074	10.6557	2	2	2	2	1	0	0	1	2	0	2	1	1	1	1
512	2	1	14.0603	11.1157	2	0	2	2	2	1	2	1	1	2	2	1	2	2	0
512	2	1	14.0603	11.1157	2	1	2	1	1	2	2	1	2	1	1	1	2	2	1
514	2	1	14.074	11.1294	1	1	1	0	2	1	1	1	2	2	2	1	1	1	0
514	2	1	14.074	11.1294	1	2	2	0	2	0	1	2	2	2	2	0	2	1	1
515	1	1	15.9781	12.668	2	1	1	2	1	1	1	2	2	2	2	1	1	0	0
515	1	1	15.9781	12.668	1	0	1	1	1	1	1	0	2	2	2	1	1	0	1
517	1	1	14.9425	12.0082	1	1	1	1	0	0	1	1	2	1	1	0	0	0	0
517	1	1	14.9425	12.0082	2	1	1	1	0	1	1	1	2	1	2	1	0	0	1
518	2	1	14.9342	12.063	2	2	2	2	1	2	2	2	2	2	2	1	2	2	0
518	2	1	14.9342	12.063	1	0	0	2	1	1	0	1	2	2	2	0	2	0	1
519	1	1	14.0575	11.0992	1	0	2	2	0	0	0	0	1	1	1	0	0	0	0
519	1	1	14.0575	11.0992	2	0	2	2	0	1	1	1	2	1	1	1	0	0	1
521	1	1	16.1671	13.2074	0	0	0	0	0	0	0	0	0	0	0	2	0	0	0
521	1	1	16.1671	13.2074	2	1	2	1	1	0	2	1	2	2	2	1	2	0	1
524	2	1	14.8082	11.8713	2	0	1	2	0	1	1	0	2	2	2	1	0	2	0
524	2	1	14.8082	11.8713	1	1	1	0	1	0	0	1	2	1	2	0	0	1	1
525	1	2	14.5616	11.1923	0	2	1	0	1	1	0	2	1	1	1	1	1	0	0
525	1	2	14.5616	11.1923	0	1	1	0	0	0	0	1	2	1	1	0	1	0	1
534	2	1	16.1315	12.8378	2	2	0	0	2	2	2	2	2	2	2	1	1	2	0
534	2	1	16.1315	12.8378	2	2	2	2	2	0	2	2	2	2	2	1	2	0	1
535	1	9	17.6904	14.4093	1	0	0	0	0	0	0	0	1	1	1	0	0	0	0
535	1	9	17.6904	14.4093	1	2	2	0	0	2	1	2	1	1	1	0	2	1	1
537	1	1	16.7397	13.3196	0	1	1	1	0	0	0	0	1	1	0	0	1	0	0
537	1	1	16.7397	13.3196	0	0	1	0	2	0	1	2	2	1	2	1	2	0	1
538	2	1	15.7781	12.8296	2	0	0	1	2	2	2	2	2	2	2	2	0	2	0
538	2	1	15.7781	12.8296	1	1	2	0	0	1	1	1	2	1	1	1	2	0	1
545	1	9	14.389	11.4333	1	1	1	0	1	1	0	1	1	1	2	1	2	0	0
545	1	9	14.389	11.4333	1	0	0	0	0	0	2	0	1	0	1	0	0	0	1
559	1	1	15.8959	12.9582	2	2	2	2	0	0	0	0	2	1	2	0	1	0	0
559	1	1	15.8959	12.9582	2	2	2	2	0	1	0	0	2	1	1	0	1	2	1
560	2	1	13.7041	10.7762	2	0	1	0	0	0	1	1	1	1	1	1	1	0	0
560	2	1	13.7041	10.7762	2	2	1	0	0	1	1	2	1	1	1	1	0	0	1
561	1	1	17.3123	14.0287	2	1	2	0	1	2	2	0	2	2	2	2	0	1	0
561	1	1	17.3123	14.0287	0	0	0	0	0	0	0	0	0	0	0	0	0	0	1
568	2	2	14.0493	11.1951	2	2	2	2	0	1	0	0	2	1	1	1	0	1	0
568	2	2	14.0493	11.1951	2	0	1	0	0	0	1	1	1	1	1	0	0	1	1
570	2	2	14.5918	11.7372	1	1	1	0	0	1	0	0	2	1	1	0	0	1	0
570	2	2	14.5918	11.7372	1	0	0	0	1	0	0	0	2	0	1	0	0	1	1
571	1	1	12.9123	10	2	2	2	0	2	2	2	2	1	1	1	0	0	0	0
571	1	1	12.9123	10	2	1	2	0	2	2	2	1	2	2	2	1	2	2	1
575	1	1	16.1699	12.8515	2	2	2	0	1	0	2	1	2	2	2	2	0	1	0
575	1	1	16.1699	12.8515	1	2	2	0	1	0	1	2	2	1	2	0	2	2	1
581	1	1	15.274	12.3176	2	2	2	1	1	0	2	1	2	2	2	0	2	0	0
581	1	1	15.274	12.3176	2	0	2	1	0	0	2	0	2	2	2	0	2	0	1
583	1	1	16.5041	13.1773	2	2	1	2	1	0	2	2	2	2	2	1	2	2	0
583	1	1	16.5041	13.1773	2	1	1	0	0	1	2	1	2	2	2	1	1	0	1
584	2	2	14.2137	11.3593	2	0	2	0	1	2	2	0	2	1	2	1	1	0	0
584	2	2	14.2137	11.3593	1	0	1	0	0	1	1	0	2	1	1	1	0	0	1
587	1	1	15.7479	12.449	2	0	1	1	2	2	0	1	2	2	2	2	1	0	0
587	1	1	15.7479	12.449	2	2	2	0	1	1	0	1	2	2	2	2	2	1	1
589	1	1	15.8384	12.8953	2	0	2	0	1	1	2	2	1	2	2	0	1	0	0
589	1	1	15.8384	12.8953	1	0	0	0	0	0	0	0	2	2	2	0	0	0	1
590	2	2	14.6164	11.2361	2	0	0	0	2	1	1	0	2	2	2	0	2	0	0
590	2	2	14.6164	11.2361	2	1	1	0	0	1	0	1	2	1	2	0	2	1	1
591	1	1	16.389	12.9528	2	2	2	2	1	0	1	0	2	2	2	1	2	0	0
591	1	1	16.389	12.9528	2	2	2	2	1	2	2	2	2	2	0	1	2	0	1
592	2	2	14.8849	12.0602	2	2	2	0	2	2	2	2	2	1	2	1	0	1	0
592	2	2	14.8849	12.0602	1	1	2	0	2	2	1	1	2	2	2	1	0	0	1
596	2	2	13.7562	10.9322	2	1	0	0	2	0	0	1	2	0	2	0	1	0	0
596	2	2	13.7562	10.9322	1	0	1	0	1	1	1	1	2	2	2	1	0	1	1
598	2	2	14.0356	11.2115	0	0	1	0	0	1	1	2	2	2	2	0	0	0	0
598	2	2	14.0356	11.2115	1	0	1	0	0	0	1	0	2	2	2	1	1	0	1
603	1	2	14.4466	11.2334	0	1	1	0	0	1	1	1	1	1	1	0	0	0	0
603	1	2	14.4466	11.2334	1	0	2	0	0	1	0	0	2	1	1	0	0	1	1
605	1	2	13.4466	10.6174	2	2	1	0	2	2	1	2	2	2	2	1	2	2	0
605	1	2	13.4466	10.6174	1	0	2	0	0	2	2	0	2	1	1	0	2	0	1
607	1	2	15.3616	12.0356	2	0	0	0	0	0	0	0	2	1	0	0	0	2	0
607	1	2	15.3616	12.0356	0	2	2	0	0	0	0	2	2	1	1	0	0	0	1
609	1	2	14.7753	11.5619	2	2	2	2	0	2	2	2	1	1	1	1	2	2	0
609	1	2	14.7753	11.5619	2	2	2	1	1	1	1	2	2	1	2	1	0	1	1
611	1	2	13.6438	10.8145	2	2	0	1	1	2	2	2	2	1	2	1	1	1	0
611	1	2	13.6438	10.8145	1	1	1	1	0	0	0	1	1	1	1	0	0	1	1
613	1	2	14.3479	11.5181	1	0	2	1	1	0	2	0	2	1	1	1	2	0	0
613	1	2	14.3479	11.5181	1	2	2	1	0	2	2	2	2	1	1	1	2	2	1
615	1	2	14.7507	11.5373	1	2	0	0	1	0	2	2	2	1	2	0	2	1	0
615	1	2	14.7507	11.5373	1	2	1	2	0	2	1	2	1	1	1	0	1	0	1
617	1	2	15.3534	12.1232	0	1	2	0	0	2	1	1	2	1	1	1	0	0	0
617	1	2	15.3534	12.1232	0	0	1	0	1	0	0	2	2	1	2	1	1	1	1
621	1	2	14.7288	11.7262	2	2	2	0	0	0	2	1	2	1	1	0	0	1	0
621	1	2	14.7288	11.7262	1	1	1	0	0	1	1	1	2	1	1	1	0	0	1
629	1	2	14.1479	11.3183	0	1	1	1	0	1	1	1	2	1	1	1	0	0	0
629	1	2	14.1479	11.3183	0	1	1	0	1	1	1	1	2	1	2	0	1	0	1
631	1	2	13.2822	10.6968	1	2	1	0	0	1	0	2	2	1	1	1	1	1	0
631	1	2	13.2822	10.6968	1	2	1	0	0	1	0	2	2	1	1	0	1	0	1
637	1	2	14.5616	11.3785	2	2	2	0	0	2	2	2	2	1	1	0	1	0	0
637	1	2	14.5616	11.3785	1	2	2	0	1	2	2	2	2	1	2	1	1	0	1
641	1	2	13.8438	11.0198	1	2	2	2	0	0	2	0	2	2	2	1	1	0	0
641	1	2	13.8438	11.0198	0	1	1	1	0	0	0	1	2	1	2	0	0	1	1
643	1	2	13.7562	10.9322	2	2	2	2	1	1	2	2	2	2	2	0	0	0	0
643	1	2	13.7562	10.9322	2	2	2	2	1	1	2	2	2	2	2	0	0	0	1
647	1	2	13.9096	11.0856	0	2	2	2	1	2	1	0	2	1	1	0	0	0	0
647	1	2	13.9096	11.0856	0	1	2	0	0	0	0	0	1	2	2	0	0	2	1
657	1	2	13.9973	11.1732	1	2	2	1	1	2	2	2	2	2	1	1	1	1	0
657	1	2	13.9973	11.1732	2	2	2	1	0	2	2	2	2	1	1	1	1	1	1
659	1	2	13.2466	10.423	1	1	0	0	1	0	0	1	2	1	1	0	0	1	0
659	1	2	13.2466	10.423	1	1	2	0	0	1	1	1	1	1	2	1	2	1	1
698	2	2	13.9233	11.0691	2	2	1	2	0	0	2	0	2	1	2	0	0	2	0
698	2	2	13.9233	11.0691	0	1	0	1	0	1	1	0	2	2	2	1	0	0	1
713	1	2	13.8685	11.0144	1	2	2	2	2	0	2	1	2	2	2	0	2	0	0
713	1	2	13.8685	11.0144	1	1	1	1	0	0	0	1	2	1	2	0	0	0	1
714	2	2	13.4822	10.2779	2	1	2	0	0	2	1	1	2	1	2	1	1	1	0
714	2	2	13.4822	10.2779	1	1	1	0	0	1	1	1	2	1	1	0	0	1	1
716	2	2	13.9014	11.0527	2	1	1	0	0	0	2	1	2	2	2	2	2	0	0
716	2	2	13.9014	11.0527	2	0	2	0	1	2	2	2	2	1	2	0	2	1	1
717	1	2	14.1726	10.935	0	2	2	0	0	0	2	2	2	1	1	1	1	0	0
717	1	2	14.1726	10.935	0	2	2	0	1	2	1	2	2	1	2	0	1	0	1
718	2	2	13.6795	10.8309	2	1	1	0	0	1	1	1	2	1	2	0	0	0	0
718	2	2	13.6795	10.8309	1	2	2	0	0	1	1	0	2	2	2	1	1	0	1
720	2	2	14.2795	11.4305	1	2	1	0	2	2	1	2	2	2	2	1	1	0	0
720	2	2	14.2795	11.4305	2	2	2	0	2	2	1	2	2	2	2	1	2	0	1
725	1	2	14.3288	11.1732	0	2	2	2	0	2	0	0	2	0	0	0	0	0	0
725	1	2	14.3288	11.1732	0	1	1	1	0	1	0	1	2	1	1	0	0	0	1
726	2	2	14.1205	11.2717	2	1	2	0	0	2	0	2	2	1	2	0	0	0	0
726	2	2	14.1205	11.2717	2	0	2	0	0	2	0	0	2	1	2	0	0	0	1
728	2	2	13.5644	10.7159	2	2	0	0	1	0	0	2	2	1	1	0	1	0	0
728	2	2	13.5644	10.7159	1	2	1	0	1	1	1	2	1	1	1	0	1	0	1
730	2	2	14.1233	11.2745	2	2	1	0	1	0	1	2	2	1	1	0	0	0	0
730	2	2	14.1233	11.2745	1	2	0	0	1	1	1	2	2	1	2	0	1	0	1
739	1	2	14.4575	11.603	2	1	2	1	0	0	1	2	2	2	2	1	2	2	0
739	1	2	14.4575	11.603	1	2	2	0	0	0	1	2	2	1	2	1	0	1	1
742	2	2	14.0356	11.2115	0	0	1	1	0	1	1	0	1	1	1	1	1	0	0
742	2	2	14.0356	11.2115	0	2	1	0	2	0	0	2	2	1	2	0	2	0	1
744	2	2	14.3342	11.4908	2	2	2	0	0	0	0	2	1	1	2	1	0	1	0
744	2	2	14.3342	11.4908	2	2	1	0	1	1	1	2	2	2	2	1	1	2	1
745	1	2	14.5589	11.7043	2	2	2	0	1	1	1	2	2	1	2	0	2	0	0
745	1	2	14.5589	11.7043	1	1	1	0	1	1	1	0	1	1	1	1	1	1	1
747	1	2	14.1945	11.3402	2	2	2	0	2	2	2	2	2	2	2	0	0	0	0
747	1	2	14.1945	11.3402	1	0	0	0	0	1	0	0	2	1	2	0	0	0	1
749	1	2	15	11.781	0	2	2	2	2	2	1	1	1	0	2	0	0	1	0
749	1	2	15	11.781	2	2	2	2	0	2	1	2	2	1	2	1	2	0	1
752	2	2	14.4603	11.2526	0	1	0	0	1	0	0	1	1	1	2	1	0	2	0
752	2	2	14.4603	11.2526	0	0	1	0	1	1	1	1	1	1	2	1	1	0	1
759	1	2	14.8055	11.5866	2	1	2	0	1	1	2	1	2	1	2	0	1	1	0
759	1	2	14.8055	11.5866	2	1	1	0	1	0	1	1	2	1	2	0	0	0	1
762	2	2	14.126	11.3018	1	1	1	0	0	1	0	0	2	1	1	0	1	0	0
762	2	2	14.126	11.3018	1	0	1	0	1	2	1	0	2	2	2	0	1	1	1
767	1	2	14.3123	11.488	2	0	2	2	0	0	1	2	2	1	1	0	0	2	0
767	1	2	14.3123	11.488	1	1	1	1	1	0	1	1	2	2	2	0	0	1	1
769	1	2	13.7671	10.5845	1	2	2	0	0	0	0	2	1	0	0	0	2	0	0
769	1	2	13.7671	10.5845	2	2	2	2	0	1	0	0	1	1	1	1	0	1	1
772	2	2	13.7753	10.9514	1	0	0	0	0	1	1	1	2	1	1	0	1	1	0
772	2	2	13.7753	10.9514	2	0	1	1	1	1	1	0	2	1	2	0	0	0	1
774	2	2	14.0493	10.7406	2	0	2	0	2	0	2	2	2	1	2	1	2	0	0
774	2	2	14.0493	10.7406	1	2	2	0	1	1	2	2	2	2	2	1	1	0	1
778	2	2	14.4712	11.3347	1	2	2	1	0	1	0	1	2	0	1	1	1	0	0
778	2	2	14.4712	11.3347	2	2	2	2	1	1	1	2	2	1	2	1	1	1	1
797	1	2	14.3425	11.1485	2	2	1	2	0	0	0	2	2	1	0	2	0	0	0
797	1	2	14.3425	11.1485	1	1	1	1	0	0	0	1	1	0	0	0	0	0	1
799	1	2	13.9644	11.1348	2	2	1	1	1	1	2	2	2	2	2	1	1	2	0
799	1	2	13.9644	11.1348	1	2	1	0	0	1	0	2	2	1	1	0	0	0	1
800	2	2	15.1945	12.0164	1	2	1	0	1	1	1	2	2	1	2	1	1	1	0
800	2	2	15.1945	12.0164	1	2	1	0	1	1	1	2	1	1	2	1	1	1	1
805	1	2	14.411	11.5455	2	1	0	0	0	0	1	0	2	1	1	0	0	1	0
805	1	2	14.411	11.5455	2	1	1	1	0	1	0	0	2	1	2	1	0	1	1
808	2	2	14.926	11.7235	2	2	2	0	0	2	2	1	2	2	2	0	2	1	0
808	2	2	14.926	11.7235	2	0	1	0	0	1	2	0	1	2	2	0	1	0	1
809	1	2	14.3452	11.384	2	1	2	0	1	0	1	1	2	1	2	1	0	1	0
809	1	2	14.3452	11.384	2	1	1	0	2	1	1	1	2	2	1	0	2	0	1
810	2	2	14.5452	11.5838	1	1	2	0	1	2	1	0	2	1	1	1	0	1	0
810	2	2	14.5452	11.5838	2	1	2	0	0	1	0	1	2	1	1	1	1	0	1
811	1	2	14.4027	11.2005	2	2	2	2	0	2	2	0	2	1	2	0	1	0	0
811	1	2	14.4027	11.2005	2	2	2	2	0	1	1	1	2	1	1	0	0	0	1
812	2	2	14.3068	11.4415	2	2	0	0	0	2	0	2	2	1	1	0	2	0	0
812	2	2	14.3068	11.4415	2	2	1	0	0	1	0	2	2	1	2	1	2	0	1
813	1	2	15.6384	12.4134	2	2	2	0	0	0	2	2	2	2	2	0	2	2	0
813	1	2	15.6384	12.4134	2	1	1	0	1	1	1	1	2	2	2	0	1	0	1
825	1	2	14.5151	11.3374	2	1	2	2	1	2	1	1	2	1	2	1	1	2	0
825	1	2	14.5151	11.3374	2	0	2	2	0	2	1	0	2	1	2	0	1	0	1
826	2	2	14.2027	11.3593	2	0	2	1	1	0	0	0	2	2	2	1	2	1	0
826	2	2	14.2027	11.3593	1	1	1	0	2	0	0	2	2	2	2	0	2	1	1
827	1	2	14.0849	11.2197	1	2	2	0	0	1	0	2	1	1	1	1	1	1	0
827	1	2	14.0849	11.2197	1	2	1	0	0	1	0	2	1	1	1	1	0	0	1
828	2	2	14.1123	11.3292	1	2	0	0	0	0	0	2	2	0	1	0	0	0	0
828	2	2	14.1123	11.3292	1	2	2	0	0	1	0	2	2	1	2	0	0	0	1
829	1	2	14.6603	11.7947	2	2	2	0	0	0	0	2	2	1	0	1	0	0	0
829	1	2	14.6603	11.7947	2	2	2	2	0	0	0	2	0	0	0	0	0	0	1
830	2	2	14.0055	10.7734	2	2	2	0	0	2	2	1	1	1	2	0	0	0	0
830	2	2	14.0055	10.7734	2	2	2	0	1	2	0	0	2	2	2	0	0	0	1
831	1	2	14.1507	11.2854	2	2	2	1	1	2	1	1	2	1	2	0	1	0	0
831	1	2	14.1507	11.2854	1	1	1	1	0	1	0	1	0	0	0	0	1	0	1
832	2	9	14.7973	11.6578	1	2	2	0	0	0	0	2	2	0	2	0	1	0	0
832	2	9	14.7973	11.6578	0	2	1	0	1	0	0	2	1	1	2	0	2	0	1
834	2	2	14.6795	11.8768	2	2	1	0	1	1	1	2	2	1	1	2	2	0	0
834	2	2	14.6795	11.8768	1	0	2	0	2	2	2	0	2	1	2	1	2	2	1
836	2	2	14.1123	11.2498	1	2	2	2	1	2	2	1	2	1	2	0	2	0	0
836	2	2	14.1123	11.2498	0	2	2	2	1	1	1	0	1	1	2	0	1	1	1
837	1	2	16.0219	12.8323	1	1	1	1	0	1	1	2	1	1	2	0	0	0	0
837	1	2	16.0219	12.8323	0	2	2	0	1	0	0	0	2	2	2	1	1	0	1
838	2	2	14.4274	11.6468	1	2	1	0	1	1	1	2	2	1	1	1	2	0	0
838	2	2	14.4274	11.6468	1	2	1	0	0	1	1	2	2	1	2	1	1	1	1
839	1	2	13.989	11.1239	2	2	1	1	1	2	2	1	1	2	2	1	2	2	0
839	1	2	13.989	11.1239	2	2	2	0	0	2	2	2	2	2	2	1	2	0	1
840	2	2	14.6795	11.896	1	2	2	0	0	2	1	2	2	1	1	1	2	0	0
840	2	2	14.6795	11.896	1	2	2	0	1	2	0	2	2	1	2	1	1	0	1
842	2	2	13.9151	11.1321	0	0	2	0	0	1	0	2	2	1	1	0	1	0	0
842	2	2	13.9151	11.1321	1	2	2	0	0	2	2	2	1	1	1	0	0	1	1
843	1	2	13.9671	11.102	0	2	1	1	0	2	0	1	2	2	2	0	2	0	0
843	1	2	13.9671	11.102	0	2	1	1	0	1	0	2	1	1	1	1	2	0	1
846	2	2	14.4301	11.6496	2	2	2	0	1	2	2	2	2	1	2	0	0	0	0
846	2	2	14.4301	11.6496	2	0	1	1	1	2	2	0	2	1	2	0	0	0	1
848	2	2	14.4027	11.6194	1	2	2	2	2	0	0	0	1	2	1	0	2	0	0
848	2	2	14.4027	11.6194	1	1	0	1	1	0	0	0	2	1	2	0	2	0	1
849	1	2	14.0301	11.0691	1	0	1	1	0	0	0	1	2	1	2	1	1	0	0
849	1	2	14.0301	11.0691	1	1	1	0	0	1	1	1	1	1	1	1	0	0	1
850	2	2	14.6301	11.8467	2	2	2	0	0	2	0	2	1	1	0	1	1	0	0
850	2	2	14.6301	11.8467	0	2	2	0	0	2	2	2	2	1	2	0	2	0	1
855	1	2	14.6603	11.5236	2	2	2	1	2	2	1	2	2	2	2	0	1	1	0
855	1	2	14.6603	11.5236	2	1	2	1	0	0	2	1	2	1	1	0	2	0	1
859	1	2	14.4	11.5017	0	0	1	0	1	1	1	2	2	1	2	0	1	0	0
859	1	2	14.4	11.5017	1	1	1	0	0	1	0	1	2	0	1	0	0	1	1
861	1	2	14.2575	11.1184	0	1	1	0	0	0	0	1	2	1	2	0	0	0	0
861	1	2	14.2575	11.1184	1	2	2	0	0	1	0	2	2	1	2	0	1	0	1
864	2	2	14.9479	12.1314	1	2	2	0	1	1	1	2	2	1	2	1	2	0	0
864	2	2	14.9479	12.1314	1	2	1	0	1	1	1	2	2	1	2	1	2	0	1
865	1	2	14.411	11.5674	1	2	2	0	0	2	1	2	1	1	1	0	1	1	0
865	1	2	14.411	11.5674	1	1	1	0	0	1	1	1	2	1	1	1	0	0	1
868	2	2	14.4849	11.2197	2	2	2	0	0	0	1	2	2	1	2	2	0	0	0
868	2	2	14.4849	11.2197	2	0	1	0	0	0	1	1	2	2	2	1	0	0	1
869	1	2	14.3041	11.5236	1	2	2	1	0	1	2	2	2	2	1	0	0	0	0
869	1	2	14.3041	11.5236	2	2	2	0	0	1	1	1	2	1	1	0	0	2	1
870	2	2	18.1644	14.9952	1	2	2	0	0	0	0	2	2	0	2	0	0	0	0
870	2	2	18.1644	14.9952	2	0	0	0	0	1	2	1	2	1	2	1	0	0	1
871	1	2	13.8795	10.9788	1	2	1	2	1	1	1	2	2	2	2	1	0	2	0
871	1	2	13.8795	10.9788	2	2	2	0	0	2	2	2	2	0	1	1	0	0	1
872	2	2	15.0301	11.8823	2	0	1	0	2	1	1	0	2	2	2	2	2	1	0
872	2	2	15.0301	11.8823	1	1	1	0	1	0	0	1	2	1	2	0	2	0	1
873	1	2	14.6055	11.7673	2	2	2	0	0	0	1	2	2	2	2	1	2	0	0
873	1	2	14.6055	11.7673	1	2	2	0	1	1	0	2	2	1	1	1	1	2	1
874	1	2	14.6603	11.5017	1	1	0	0	0	1	1	1	1	1	1	0	0	0	0
874	1	2	14.6603	11.5017	1	2	1	0	0	1	0	2	2	1	1	1	0	0	1
892	2	2	14.7205	11.8823	2	0	2	2	2	0	0	0	2	2	2	0	2	2	0
892	2	2	14.7205	11.8823	2	1	2	0	1	2	2	1	2	2	1	1	2	0	1
894	2	2	14.3123	11.4552	2	2	2	2	1	1	1	1	2	1	1	0	1	1	0
894	2	2	14.3123	11.4552	1	2	1	0	0	0	0	2	2	1	1	1	1	1	1
903	1	2	13.9781	11.1431	2	2	2	2	1	2	1	2	2	2	2	1	2	2	0
903	1	2	13.9781	11.1431	1	2	2	2	0	2	0	2	2	2	1	0	0	0	1
907	1	2	14.2082	11.3922	2	2	2	0	1	0	1	2	2	1	2	1	1	1	0
907	1	2	14.2082	11.3922	1	1	2	0	1	2	2	1	2	1	2	0	1	0	1
909	1	2	14.5753	11.4278	2	2	2	0	0	1	0	2	1	1	2	0	1	0	0
909	1	2	14.5753	11.4278	2	2	2	0	1	1	1	2	2	1	2	0	1	0	1
912	2	2	14.5096	11.7098	0	0	2	0	0	0	1	0	2	1	1	0	0	0	0
912	2	2	14.5096	11.7098	0	0	2	0	0	1	1	0	2	1	2	0	0	0	1
915	1	2	14.074	10.935	1	2	2	1	0	0	0	2	2	0	1	0	0	0	0
915	1	2	14.074	10.935	2	2	2	0	0	1	0	2	2	1	1	1	1	2	1
917	1	2	14.1178	11.3347	2	2	1	0	1	1	0	2	2	1	1	1	2	0	0
917	1	2	14.1178	11.3347	2	1	1	0	1	1	0	1	2	1	2	1	1	1	1
918	2	2	15.0192	11.8631	0	0	2	0	0	0	0	0	2	0	2	0	1	1	0
918	2	2	15.0192	11.8631	1	0	1	0	0	0	1	0	2	2	0	0	0	0	1
919	1	2	13.9945	11.1595	0	2	2	0	1	0	2	2	2	0	1	0	0	0	0
919	1	2	13.9945	11.1595	0	2	2	0	0	2	0	2	2	0	1	0	1	0	1
920	2	2	14.1123	11.1978	1	1	1	0	0	1	0	1	2	1	1	0	1	0	0
920	2	2	14.1123	11.1978	1	0	1	0	0	1	0	1	2	1	2	0	0	1	1
921	1	2	14.2082	11.0472	2	1	0	0	0	0	0	0	2	2	2	1	0	0	0
921	1	2	14.2082	11.0472	1	1	1	1	0	1	0	1	2	1	1	0	0	1	1
925	1	2	15.0274	12.1287	2	0	1	2	1	1	0	0	2	2	1	1	0	0	0
925	1	2	15.0274	12.1287	1	2	2	2	0	2	1	1	1	1	0	2	0	0	1
941	1	2	14.1973	11.3593	2	2	2	2	2	0	0	0	2	1	2	1	0	1	0
941	1	2	14.1973	11.3593	1	2	2	0	1	0	0	2	2	1	2	0	0	1	1
943	1	2	14.074	10.8665	2	2	1	0	0	2	0	1	2	2	2	0	1	1	0
943	1	2	14.074	10.8665	2	1	2	0	1	1	0	0	2	2	2	0	2	2	1
945	1	2	14.989	11.9617	2	2	0	0	0	1	0	1	2	1	2	2	0	2	0
945	1	2	14.989	11.9617	2	2	2	2	0	2	2	1	2	2	2	2	0	0	1
951	1	2	14.1041	11.3046	2	0	1	1	0	1	0	0	2	1	1	0	1	0	0
951	1	2	14.1041	11.3046	2	2	2	1	1	2	0	2	2	1	2	0	1	0	1
959	1	2	13.6411	10.8419	2	1	1	0	1	1	0	1	2	1	2	1	0	1	0
959	1	2	13.6411	10.8419	2	0	1	0	1	2	1	0	2	1	2	1	0	1	1
961	1	2	15.1479	12.3477	2	2	2	0	0	1	0	2	2	0	0	1	0	2	0
961	1	2	15.1479	12.3477	2	2	1	0	0	2	0	0	1	0	2	2	0	2	1
963	1	2	14.6795	11.8795	2	2	2	0	0	0	2	0	2	1	2	0	2	1	0
963	1	2	14.6795	11.8795	2	1	2	0	0	1	1	1	2	1	2	0	1	1	1
965	1	2	14.6411	11.8412	2	2	2	2	0	1	1	0	2	1	1	2	0	0	0
965	1	2	14.6411	11.8412	1	1	2	1	0	1	0	0	2	1	1	0	1	0	1
973	1	2	15.3836	12.2136	2	0	1	0	1	1	1	0	2	1	1	1	0	0	0
973	1	2	15.3836	12.2136	1	1	2	0	0	0	2	1	2	1	1	1	1	0	1

## Sheet: description_of_dataset
This is the dataset to evaluate changes in foods or food groups consumed at breakfast
The data is provided by Bruna Kulik Hassan bkulik@gmail.com
Please contact Bruna if you plan to conduct analyses on these data for publication

## Sheet: description_of_variables
Variable name	Variable description	Tipe of variable
ID	subject ID code
A3SEXO	sex	categoric
A91TESCO	type of school	categoric
IDADE	age at phase 4	numeric	General note
idadexx1	age at baseline	numeric	Baseline	the first phase of data collection
fruta	Baseline to Phase 4 - change in frequency of consumption of fruits	categoric	Phase 4	the fourth phase of general data collection and second moment of specific data collected
leite	Baseline to Phase 4 - change in frequency of consumption of milk	categoric	Baseline to phase 4	Longitudinal changes in three years, from baseline to phase 4
pao	Baseline to Phase 4 - change in frequency of consumption of bread	categoric
cafe	Baseline to Phase 4 - change in frequency of consumption of coffee	categoric
chip	Baseline to Phase 4 - change in frequency of consumption of chips	categoric
cheese	Baseline to Phase 4 - change in frequency of consumption of cheese	categoric
ham	Baseline to Phase 4 - change in frequency of consumption of ham	categoric
choc	Baseline to Phase 4 - change in frequency of consumption of chocolate powder	categoric
ssb	Baseline to Phase 4 - change in frequency of consumption of sugar-sweetened beverages	categoric
snack	Baseline to Phase 4 - change in frequency of consumption of sandwiches and snacks	categoric
doce	Baseline to Phase 4 - change in frequency of consumption of sweets	categoric
ovo	Baseline to Phase 4 - change in frequency of consumption of eggs	categoric
bisc	Baseline to Phase 4 - change in frequency of consumption of cookies	categoric
cereal	Baseline to Phase 4 - change in frequency of consumption of cereals	categoric
tempo	Baseline to Phase 4 - change in time	numeric
