# Supplementary material for: Changes in breakfast frequency and composition during adolescence: The Adolescent Nutritional Assessment Longitudinal Study, a cohort from Brazil
Source: PLoS One. 2018 Jul 19;13(7):e0200587. doi: 10.1371/journal.pone.0200587 (PMC6053140; doi:10.1371/journal.pone.0200587)
Supplement: S2 File — (XLSX) [file pone.0200587.s002.xlsx]

## Sheet: dataset_breakfast
id	A3SEXO	A91TESCO	turma	idadexx1	cor	ativtotalmet1	dieta1	BAZ_2	estnutbi	cafebi	capaibi	skip	tempom
1	1	2	24	11.3101	1	11070	2	2.62	2	1	1	1	1
1	1	2	24	11.3101	1	11070	2	2.62	2
2	2	2	24	11.091	2	1335	1	-0.48	1	1	1	1	1
2	2	2	24	11.091	2	1335	1	-0.48	1	2	2	2	2
3	1	2	24	11.4278	2	1188	1	2.03	2	2	2	1	1
3	1	2	24	11.4278	2	1188	1	2.03	2	1	2	1	2
4	2	2	24	10.8419	2	2346	2	1.3	2	1	1	1	1
4	2	2	24	10.8419	2	2346	2	1.3	2	2	2	1	2
5	1	2	24	13.4538	2	939	2	2.81	2	1	2	1	1
5	1	2	24	13.4538	2	939	2	2.81	2	1	2	1	2
6	2	2	24	11.488	1	558	1	0.69	1	1	1	1	1
6	2	2	24	11.488	1	558	1	0.69	1	1	2	1	2
7	1	2	24	11.3347	2	2160	1	-0.14	1	1	1	1	1
7	1	2	24	11.3347	2	2160	1	-0.14	1	1	1	1	2
8	2	2	24	11.9863	2	699	3	1.9	2	2	2	2	1
8	2	2	24	11.9863	2	699	3	1.9	2	2	2	1	2
9	1	2	24	10.9459	2	918	4	3.58	2	1	2	1	1
9	1	2	24	10.9459	2	918	4	3.58	2
10	2	2	24	10.8583	1	1440	2	1.29	2	1	2	1	1
10	2	2	24	10.8583	1	1440	2	1.29	2	1	1	1	2
11	1	2	24	10.7242	2	2295	1	0.38	1	1	2	1	1
11	1	2	24	10.7242	2	2295	1	0.38	1	1	2	1	2
12	2	2	24	11.5866	1	819	1	-0.48	1	1	2	1	1
12	2	2	24	11.5866	1	819	1	-0.48	1	2	2	1	2
13	1	2	26	11.0472	2	2034	1	-0.77	1	1	1	1	1
13	1	2	26	11.0472	2	2034	1	-0.77	1	1	1	1	2
14	2	2	24	10.8802	2	1116	2	1.17	2	2	2	2	1
14	2	2	24	10.8802	2	1116	2	1.17	2	2	2	2	2
15	1	2	26	11.3238	2	5388	1	1.5	2	1	2	1	1
15	1	2	26	11.3238	2	5388	1	1.5	2	2	2	1	2
16	2	2	24	12.0274	1	1335	1	-1.58	1	2	1	1	1
16	2	2	24	12.0274	1	1335	1	-1.58	1
17	1	2	26	10.924	2	3078	1	-1.26	1	2	2	2	1
17	1	2	26	10.924	2	3078	1	-1.26	1	1	2	1	2
18	2	2	26	10.987	1	615	1	0.52	1	1	1	1	1
18	2	2	26	10.987	1	615	1	0.52	1
19	1	2	26	11.1075	2	1440	1	-1.42	1	1	1	1	1
19	1	2	26	11.1075	2	1440	1	-1.42	1
20	2	2	26	11.1869	2	939	2	2.02	2	2	2	2	1
20	2	2	26	11.1869	2	939	2	2.02	2	1	2	1	2
21	1	2	26	11.4579	2	3114	2	1.09	2	1	1	1	1
21	1	2	26	11.4579	2	3114	2	1.09	2	2	2	1	2
22	2	2	26	10.8227	2	1017	1	-0.56	1	1	2	1	1
22	2	2	26	10.8227	2	1017	1	-0.56	1	2	2	1	2
23	1	2	26	10.6201	1	594	1	-0.25	1	1	2	1	1
23	1	2	26	10.6201	1	594	1	-0.25	1	1	2	1	2
24	1	2	26	11.6578	2	1737	1	-1.66	1	1	1	1	1
24	1	2	26	11.6578	2	1737	1	-1.66	1	2	2	1	2
25	1	2	26	11.2416	2	4239	1	0.52	1	2	2	2	1
25	1	2	26	11.2416	2	4239	1	0.52	1	2	2	2	2
26	2	2	26	10.1656	2	975	1	1.43	2	2	2	1	1
26	2	2	26	10.1656	2	975	1	1.43	2	2	2	1	2
27	1	2	26	11.4798	2	9360	2	2.81	2	1	2	1	1
27	1	2	26	11.4798	2	9360	2	2.81	2	2	2	2	2
28	2	2	26	12.0219	2	1497	1	-0.23	1	1	1	1	1
28	2	2	26	12.0219	2	1497	1	-0.23	1	1	1	1	2
29	1	2	26	11.6194	2	2238	1	1.26	2	1	1	1	1
29	1	2	26	11.6194	2	2238	1	1.26	2
30	2	2	26	11.5565	2	2316	1	1.88	2	1	1	1	1
30	2	2	26	11.5565	2	2316	1	1.88	2	1	1	1	2
31	1	2	26	11.614	2	8262	2	3.03	2	1	2	1	1
31	1	2	26	11.614	2	8262	2	3.03	2	1	2	1	2
32	2	2	25	10.8145	2	2430	1	-0.66	1	2	2	1	1
32	2	2	25	10.8145	2	2430	1	-0.66	1
33	1	2	26	11.1376	2	1017	1	2.92	2	2	2	1	1
33	1	2	26	11.1376	2	1017	1	2.92	2	2	2	1	2
34	2	2	25	11.1485	2	1158	2	1.26	2	1	2	1	1
34	2	2	25	11.1485	2	1158	2	1.26	2	1	2	1	2
35	1	2	26	10.9131	2	2817	2	0.36	1	1	2	1	1
35	1	2	26	10.9131	2	2817	2	0.36	1
36	2	2	25	10.7953	2	1878	1	0.21	1	1	2	1	1
36	2	2	25	10.7953	2	1878	1	0.21	1	2	2	1	2
37	1	2	25	10.8446	2	7074	1	0.68	1	1	1	1	1
37	1	2	25	10.8446	2	7074	1	0.68	1
38	2	2	25	11.0308	2	1470	2	-0.43	1	1	1	1	1
38	2	2	25	11.0308	2	1470	2	-0.43	1	1	2	1	2
39	1	2	25	12.512	2	5634	1	-1.07	1	1	1	1	1
39	1	2	25	12.512	2	5634	1	-1.07	1	1	2	1	2
40	2	2	25	10.8419	1	558	4	1.82	2	1	2	1	1
40	2	2	25	10.8419	1	558	4	1.82	2	1	1	1	2
41	1	2	25	10.7844	1	2097	1	2.81	2	1	2	1	1
41	1	2	25	10.7844	1	2097	1	2.81	2
42	2	2	25	11.0637	1	3318	1	0.01	1	1	1	1	1
42	2	2	25	11.0637	1	3318	1	0.01	1	1	1	1	2
43	1	2	25	11.373	2	7497	2	1.36	2	1	2	1	1
43	1	2	25	11.373	2	7497	2	1.36	2	1	2	1	2
44	2	2	25	11.2526	2	1440	4	1.49	2	1	1	1	1
44	2	2	25	11.2526	2	1440	4	1.49	2	1	1	1	2
45	1	2	25	11.5619	2	2970	1	0.21	1	1	1	1	1
45	1	2	25	11.5619	2	2970	1	0.21	1	1	2	1	2
46	2	2	25	11.091	2	720	1	-0.33	1	1	1	1	1
46	2	2	25	11.091	2	720	1	-0.33	1	1	1	1	2
47	1	2	25	10.8036	2	1914	3	2.53	2	1	2	1	1
47	1	2	25	10.8036	2	1914	3	2.53	2
48	2	2	25	10.6913	2	2556	1	-2.16	1	1	2	1	1
48	2	2	25	10.6913	2	2556	1	-2.16	1	1	2	1	2
49	1	2	25	11.1129	2	3390	4	2.57	2	1	1	1	1
49	1	2	25	11.1129	2	3390	4	2.57	2
50	2	2	25	10.7105	2	99	1	1.63	2	2	2	1	1
50	2	2	25	10.7105	2	99	1	1.63	2	2	2	2	2
51	1	2	25	10.6749	2	3219	1	1.82	2	1	1	1	1
51	1	2	25	10.6749	2	3219	1	1.82	2
52	2	2	25	11.4415	2	4320	2	1.96	2	2	2	1	1
52	2	2	25	11.4415	2	4320	2	1.96	2
53	1	2	25	11.54	2	4452	1	-1.61	1	1	2	1	1
53	1	2	25	11.54	2	4452	1	-1.61	1	1	1	1	2
54	2	2	25	11.3511	2	120	1	1.01	2	1	2	1	1
54	2	2	25	11.3511	2	120	1	1.01	2
55	1	2	25	10.6913	2	1440	1	0.46	1	1	2	1	1
55	1	2	25	10.6913	2	1440	1	0.46	1	1	2	1	2
56	2	2	25	10.8063	2	798	2	1.68	2	2	2	2	1
56	2	2	25	10.8063	2	798	2	1.68	2	2	2	2	2
57	1	2	25	11.1431	1	7236	4	2.99	2	1	2	1	1
57	1	2	25	11.1431	1	7236	4	2.99	2	1	2	1	2
58	2	2	25	11.9124	1	1851	1	-1.51	1	1	1	1	1
58	2	2	25	11.9124	1	1851	1	-1.51	1	2	2	2	2
59	1	2	25	11.2033	1	2118	1	-0.4	1	1	2	1	1
59	1	2	25	11.2033	1	2118	1	-0.4	1	1	2	1	2
60	2	2	25	10.9377	2	819	3	2.13	2	1	1	1	1
60	2	2	25	10.9377	2	819	3	2.13	2	1	1	1	2
61	1	2	24	11.1923	1	2556	2	2.66	2	1	1	1	1
61	1	2	24	11.1923	1	2556	2	2.66	2	1	2	1	2
62	2	2	25	11.0034	2	1539	2	1.77	2	1	2	1	1
62	2	2	25	11.0034	2	1539	2	1.77	2	1	1	1	2
63	1	2	24	11.1485	1	693	1	1.01	2	1	2	1	1
63	1	2	24	11.1485	1	693	1	1.01	2	2	2	1	2
64	2	2	23	10.6694	1	1893	1	-0.26	1	1	1	1	1
64	2	2	23	10.6694	1	1893	1	-0.26	1	1	1	1	2
65	1	2	24	10.8227	2	6777	3	3.66	2	1	1	1	1
65	1	2	24	10.8227	2	6777	3	3.66	2	1	1	1	2
66	2	2	24	11.9535	1	9918	1	-0.26	1	1	1	1	1
66	2	2	24	11.9535	1	9918	1	-0.26	1	1	2	1	2
67	1	2	26	10.8939	1	10773	1	-0.4	1	1	2	1	1
67	1	2	26	10.8939	1	10773	1	-0.4	1	1	1	1	2
68	2	2	24	11.5209	2	3933	3	1.63	2	1	1	1	1
68	2	2	24	11.5209	2	3933	3	1.63	2
69	1	2	23	10.9733	2	2754	3	1.83	2	1	2	1	1
69	1	2	23	10.9733	2	2754	3	1.83	2	2	2	1	2
70	2	2	23	10.8611	1	1413	2	2.63	2	2	2	2	1
70	2	2	23	10.8611	1	1413	2	2.63	2
71	1	2	23	11.5674	2	2274	2	1.86	2	1	1	1	1
71	1	2	23	11.5674	2	2274	2	1.86	2	1	1	1	2
72	2	2	23	10.7707	2	3015	1	-0.96	1	1	1	1	1
72	2	2	23	10.7707	2	3015	1	-0.96	1	2	2	1	2
73	1	2	23	10.9651	2	1158	1	1.3	2	1	2	1	1
73	1	2	23	10.9651	2	1158	1	1.3	2	1	2	1	2
74	2	2	23	11.1677	1	2028	3	0.67	1	1	1	1	1
74	2	2	23	11.1677	1	2028	3	0.67	1
75	1	2	23	10.7871	1	2826	3	1.67	2	2	1	2	1
75	1	2	23	10.7871	1	2826	3	1.67	2	1	1	1	2
76	2	2	23	10.653	1	996	2	0.89	1	1	1	1	1
76	2	2	23	10.653	1	996	2	0.89	1
77	1	2	20	10.9979	1	2373	2	1.49	2	2	2	1	1
77	1	2	20	10.9979	1	2373	2	1.49	2	2	2	1	2
78	2	2	23	11.3703	1	1080	1	-1.19	1	1	1	1	1
78	2	2	23	11.3703	1	1080	1	-1.19	1
79	1	2	23	11.4743	1	8160	2	1.16	2	1	1	1	1
79	1	2	23	11.4743	1	8160	2	1.16	2	1	1	1	2
80	2	2	23	11.9589	1	339	1	0.53	1	2	2	1	1
80	2	2	23	11.9589	1	339	1	0.53	1	2	2	2	2
81	1	2	23	10.9459	2	7992	2	1.96	2	1	1	1	1
81	1	2	23	10.9459	2	7992	2	1.96	2	1	2	1	2
82	2	2	23	10.5654	1	594	1	-0.11	1	1	1	1	1
82	2	2	23	10.5654	1	594	1	-0.11	1	2	2	1	2
83	1	2	24	12.0821	1	4158	4	-0.09	1	1	1	1	1
83	1	2	24	12.0821	1	4158	4	-0.09	1
84	2	2	23	10.9733	2	4293	2	1.26	2	1	2	1	1
84	2	2	23	10.9733	2	4293	2	1.26	2	1	2	1	2
85	1	2	24	12.7255	2	1920	2	2.39	2	1	1	1	1
85	1	2	24	12.7255	2	1920	2	2.39	2
86	2	2	23	11.4305	1	1257	1	-1.22	1	1	1	1	1
86	2	2	23	11.4305	1	1257	1	-1.22	1
87	1	2	24	10.9624	1	7266	2	1.6	2	1	1	1	1
87	1	2	24	10.9624	1	7266	2	1.6	2	2	2	2	2
88	2	2	23	11.3949	2	3771	2	1.93	2	1	2	1	1
88	2	2	23	11.3949	2	3771	2	1.93	2	1	2	1	2
89	1	2	24	11.1923	1	1893	2	1.5	2	1	1	1	1
89	1	2	24	11.1923	1	1893	2	1.5	2	1	2	1	2
90	2	2	23	10.7296	2	1956	2	1.92	2	2	2	2	1
90	2	2	23	10.7296	2	1956	2	1.92	2
91	1	2	24	10.7406	1	4518	1	0.06	1	1	1	1	1
91	1	2	24	10.7406	1	4518	1	0.06	1
92	2	2	24	11.258	2	2175	3	-0.09	1	2	2	1	1
92	2	2	24	11.258	2	2175	3	-0.09	1	2	2	1	2
93	1	2	24	10.9377									1
93	1	2	24	10.9377						1	2	1	2
94	2	2	23	10.7762	1	1935	1	1.06	2	1	2	1	1
94	2	2	23	10.7762	1	1935	1	1.06	2	2	2	1	2
95	1	2	26	11.4031	2	1299	1	0.26	1	1	1	1	1
95	1	2	26	11.4031	2	1299	1	0.26	1	1	2	1	2
96	2	2	23	11.0363	1	2712	3	0.74	1	1	2	1	1
96	2	2	23	11.0363	1	2712	3	0.74	1	1	1	1	2
97	1	2	26	13.4127	1	720	2	1.78	2	1	2	1	1
97	1	2	26	13.4127	1	720	2	1.78	2	2	2	2	2
98	2	2	23	11.1047	1	558	2	0.16	1	2	2	1	1
98	2	2	23	11.1047	1	558	2	0.16	1
99	1	2	25	12.0301	2	1737	2	-0.82	1	1	1	1	1
99	1	2	25	12.0301	2	1737	2	-0.82	1	1	1	1	2
100	2	2	23	10.6448	2	2133	2	1.41	2	2	2	1	1
100	2	2	23	10.6448	2	2133	2	1.41	2	2	2	1	2
101	1	2	26	10.6639	1	819	2	2.9	2	1	2	1	1
101	1	2	26	10.6639	1	819	2	2.9	2	1	2	1	2
102	2	2	23	10.7734	1	2994	2	2.45	2	1	1	1	1
102	2	2	23	10.7734	1	2994	2	2.45	2	2	1	1	2
103	1	2	25	10.9706	1	2697	3	0.23	1	1	2	1	1
103	1	2	25	10.9706	1	2697	3	0.23	1
104	2	2	23	11.3128	2	579	1	0.74	1	1	2	1	1
104	2	2	23	11.3128	2	579	1	0.74	1	1	2	1	2
105	1	2	26	11.603	2	1278	2	0.18	1	2	1	2	1
105	1	2	26	11.603	2	1278	2	0.18	1	1	1	1	2
106	2	2	25	11.1348	1	1017	2	1.19	2	1	1	1	1
106	2	2	25	11.1348	1	1017	2	1.19	2	1	2	1	2
107	1	2	24	11.5346	1	2880	1	1.01	2	1	1	1	1
107	1	2	24	11.5346	1	2880	1	1.01	2	1	2	1	2
108	2	2	26	11.4743	2	360	2	2.04	2	1	2	1	1
108	2	2	26	11.4743	2	360	2	2.04	2
109	1	2	24	11.8823	2	2175	2	2.72	2	1	1	1	1
109	1	2	24	11.8823	2	2175	2	2.72	2
110	2	2	26	11.0664	2	1116	1	0.75	1	1	2	1	1
110	2	2	26	11.0664	2	1116	1	0.75	1
111	1	2	26	10.9596	1	3360	1	0.72	1	1	1	1	1
111	1	2	26	10.9596	1	3360	1	0.72	1	1	1	1	2
112	2	2	24	11.6578	1	1215	1	1.42	2	1	2	1	1
112	2	2	24	11.6578	1	1215	1	1.42	2	2	1	1	2
113	1	2	25	11.729	1	756	2	-0.05	1	1	2	1	1
113	1	2	25	11.729	1	756	2	-0.05	1	1	1	1	2
114	2	2	24	11.6413	1	1533	1	0.55	1	1	2	1	1
114	2	2	24	11.6413	1	1533	1	0.55	1	1	2	1	2
115	1	2	23	10.7105	1	2718	1	1.86	2	1	1	1	1
115	1	2	23	10.7105	1	2718	1	1.86	2	1	1	1	2
116	2	2	23	10.7762	1	459	2	1.99	2	1	1	1	1
116	2	2	23	10.7762	1	459	2	1.99	2
117	1	2	23	11.1595	1	2175	2	2.08	2	1	1	1	1
117	1	2	23	11.1595	1	2175	2	2.08	2	1	1	1	2
118	2	2	20	10.7296	2	6678	1	0.42	1	1	2	1	1
118	2	2	20	10.7296	2	6678	1	0.42	1	1	1	1	2
119	1	2	26	10.9541	2	5100	1	-1.36	1	1	1	1	1
119	1	2	26	10.9541	2	5100	1	-1.36	1	1	1	1	2
120	2	2	23	12.4079	2	240	1	1.17	2	2	2	2	1
120	2	2	23	12.4079	2	240	1	1.17	2
121	1	2	24	14.0479	1	975	1	-0.26	1	1	1	1	1
121	1	2	24	14.0479	1	975	1	-0.26	1
122	2	2	23	12.3477	2	480	3	1.96	2	2	2	1	1
122	2	2	23	12.3477	2	480	3	1.96	2
123	1	2	25	11.6413	2	5592	3	2.06	2	1	2	1	1
123	1	2	25	11.6413	2	5592	3	2.06	2
124	2	2	25	11.8795	2	558	1	0.3	1	1	2	1	1
124	2	2	25	11.8795	2	558	1	0.3	1
125	1	2	23	11.5318	1	2076	3	1.5	2	1	2	1	1
125	1	2	23	11.5318	1	2076	3	1.5	2
126	2	2	20	10.9514	2	1878	2	0.47	1	1	2	1	1
126	2	2	20	10.9514	2	1878	2	0.47	1
127	1	2	23	11.8166	2	2880	1	0.88	1	1	1	1	1
127	1	2	23	11.8166	2	2880	1	0.88	1	1	2	1	2
128	2	2	20	11.4141	2	1998	2	0.26	1	2	2	1	1
128	2	2	20	11.4141	2	1998	2	0.26	1
129	1	2	26	10.9487	1	1200	1	-0.63	1	1	2	1	1
129	1	2	26	10.9487	1	1200	1	-0.63	1
130	2	2	24	10.9979	2	2994	4	2.62	2	1	1	1	1
130	2	2	24	10.9979	2	2994	4	2.62	2	1	2	1	2
131	1	2	20	11.6687	1	2514	2	0.28	1	1	2	1	1
131	1	2	20	11.6687	1	2514	2	0.28	1	1	2	1	2
132	2	2	20	11.8029	1	2502	2	0.33	1	1	1	1	1
132	2	2	20	11.8029	1	2502	2	0.33	1	2	2	2	2
133	1	2	20	10.7351	1	2217	2	2.86	2	2	2	2	1
133	1	2	20	10.7351	1	2217	2	2.86	2	2	2	2	2
134	2	2	24	11.885	1	3996	1	0.03	1	2	2	2	1
134	2	2	24	11.885	1	3996	1	0.03	1
135	1	2	26	11.4141	1	5535	2	-0.03	1	1	2	1	1
135	1	2	26	11.4141	1	5535	2	-0.03	1
136	2	2	20	10.8145	2	2274	1	-1.16	1	1	1	1	1
136	2	2	20	10.8145	2	2274	1	-1.16	1
138	2	2	20	11.5181	1	2496	1	-1.22	1	1	2	1	1
138	2	2	20	11.5181	1	2496	1	-1.22	1	1	2	1	2
139	1	2	20	10.8556	1	3051	2	0.94	1	1	1	1	1
139	1	2	20	10.8556	1	3051	2	0.94	1	1	2	1	2
140	2	2	20	11.8084	1	9804	1	0.39	1	1	1	1	1
140	2	2	20	11.8084	1	9804	1	0.39	1	1	1	1	2
141	1	2	20	11.269	2	5112	2	1.65	2	1	1	1	1
141	1	2	20	11.269	2	5112	2	1.65	2	1	1	1	2
142	2	2	20	11.3457	1	840	2	0.99	1	2	1	2	1
142	2	2	20	11.3457	1	840	2	0.99	1	2	2	2	2
143	1	2	20	11.2197	1	0	1	1.95	2	1	1	1	1
143	1	2	20	11.2197	1	0	1	1.95	2	1	1	1	2
144	2	2	19	10.7844	1	1053	1	0.03	1	1	1	1	1
144	2	2	19	10.7844	1	1053	1	0.03	1	1	1	1	2
145	1	2	20	11.4689	1	720	1	-0.01	1	1	1	1	1
145	1	2	20	11.4689	1	720	1	-0.01	1	1	2	1	2
146	2	2	19	11.4278	1	2175	1	-1.16	1	1	2	1	1
146	2	2	19	11.4278	1	2175	1	-1.16	1	1	2	1	2
147	1	2	20	10.9733	2	8316	1	2.12	2	2	2	1	1
147	1	2	20	10.9733	2	8316	1	2.12	2	2	2	2	2
148	2	2	19	11.1896	1	219	1			1	2	1	1
148	2	2	19	11.1896	1	219	1
149	1	2	20	10.768	1	720	3	1.98	2	1	1	1	1
149	1	2	20	10.768	1	720	3	1.98	2	1	1	1	2
150	2	2	19	10.9213	1	1398	2	1.42	2	2	2	2	1
150	2	2	19	10.9213	1	1398	2	1.42	2	1	1	1	2
151	1	2	19	10.8474	1	819	1	0.54	1	2	2	2	1
151	1	2	19	10.8474	1	819	1	0.54	1	1	2	1	2
152	2	2	19	11.3648	1	240	2	0.96	1	2	2	1	1
152	2	2	19	11.3648	1	240	2	0.96	1	2	2	1	2
153	1	2	19	11.6386	2	1638	1	0.63	1	1	2	1	1
153	1	2	19	11.6386	2	1638	1	0.63	1	2	2	1	2
154	2	2	19	10.9897	1	4152	3	1.56	2	1	1	1	1
154	2	2	19	10.9897	1	4152	3	1.56	2	1	1	1	2
155	1	2	19	11.7509	2	6879	1	0.58	1	1	1	1	1
155	1	2	19	11.7509	2	6879	1	0.58	1	1	1	1	2
156	2	2	19	11.0281	1	5310	1	-0.31	1	1	2	1	1
156	2	2	19	11.0281	1	5310	1	-0.31	1	1	2	1	2
157	1	2	20	10.9268	1	2310	2	0.29	1	1	2	1	1
157	1	2	20	10.9268	1	2310	2	0.29	1	1	2	1	2
158	2	2	19	11.2827	1	1773	1			1	2	1	1
158	2	2	19	11.2827	1	1773	1
159	1	2	20	11.3867	2	1158	2	2.57	2	1	2	1	1
159	1	2	20	11.3867	2	1158	2	2.57	2	1	1	1	2
160	2	2	19	11.4908	2	819	1	1.01	2	1	1	1	1
160	2	2	19	11.4908	2	819	1	1.01	2	1	1	1	2
161	1	2	20	11.1567	1	1158	1	-1.09	1	1	2	1	1
161	1	2	20	11.1567	1	1158	1	-1.09	1	2	2	2	2
162	2	2	19	10.9459	1	8598	3	0.5	1	1	1	1	1
162	2	2	19	10.9459	1	8598	3	0.5	1	2	2	1	2
163	1	2	20	10.7379	1	99	1	1.04	2	1	1	1	1
163	1	2	20	10.7379	1	99	1	1.04	2
164	2	2	19	11.6331	2	360	2	1.48	2	2	2	1	1
164	2	2	19	11.6331	2	360	2	1.48	2	2	2	1	2
165	1	2	20	11.5209	1	819	1	2.16	2	1	2	1	1
165	1	2	20	11.5209	1	819	1	2.16	2	1	2	1	2
166	2	2	19	11.614	1	1398	1	1.65	2	1	1	1	1
166	2	2	19	11.614	1	1398	1	1.65	2	1	1	1	2
167	1	2	20	10.9897	1	15084	2	0.76	1	1	2	1	1
167	1	2	20	10.9897	1	15084	2	0.76	1	1	2	1	2
168	2	2	19	11.4716	1	3399	2	0.45	1	1	1	1	1
168	2	2	19	11.4716	1	3399	2	0.45	1	2	2	2	2
169	1	2	20	11.4908	1	600	4	1.5	2	1	1	1	1
169	1	2	20	11.4908	1	600	4	1.5	2
170	2	2	19	11.2444	1	1992	3	1.22	2	2	2	2	1
170	2	2	19	11.2444	1	1992	3	1.22	2	1	2	1	2
171	1	2	20	10.6804	1	3396	2	1.15	2	1	1	1	1
171	1	2	20	10.6804	1	3396	2	1.15	2	1	2	1	2
172	2	2	19	10.8775	1	1782	1	0.19	1	1	1	1	1
172	2	2	19	10.8775	1	1782	1	0.19	1	1	1	1	2
173	1	2	20	11.2553	1	9120	1	1.42	2	2	2	2	1
173	1	2	20	11.2553	1	9120	1	1.42	2	2	2	1	2
174	2	2	19	10.987	2	678	2	2.57	2	1	2	1	1
174	2	2	19	10.987	2	678	2	2.57	2	1	2	1	2
175	1	2	20	10.6694	2	240	1	-0.88	1	2	2	1	1
175	1	2	20	10.6694	2	240	1	-0.88	1
176	2	2	19	10.9487	1	819	3	0.86	1	1	1	1	1
176	2	2	19	10.9487	1	819	3	0.86	1	1	2	1	2
177	1	2	19	11.9124	2	2826	2	2.86	2	1	1	1	1
177	1	2	19	11.9124	2	2826	2	2.86	2
178	2	2	19	10.7351	1	1638	1			2	2	1	1
178	2	2	19	10.7351	1	1638	1
179	1	2	19	11.5975	1	3318	4	3.6	2	1	2	1	1
179	1	2	19	11.5975	1	3318	4	3.6	2	2	2	2	2
180	2	2	19	11.0198	1	2700	2	2.74	2	2	2	1	1
180	2	2	19	11.0198	1	2700	2	2.74	2
181	1	2	19	11.54	1	678	2	1.92	2	1	2	1	1
181	1	2	19	11.54	1	678	2	1.92	2	1	2	1	2
182	2	2	19	10.7324	1	1200	1	0.98	1	1	2	1	1
182	2	2	19	10.7324	1	1200	1	0.98	1	2	2	1	2
183	1	2	19	11.54	1	975	1	1.18	2	1	2	1	1
183	1	2	19	11.54	1	975	1	1.18	2	1	2	1	2
184	2	2	21	10.7214	2	600	2	2.53	2	1	2	1	1
184	2	2	21	10.7214	2	600	2	2.53	2	1	2	1	2
185	1	2	19	11.8713	1	1257	2	-0.01	1	1	2	1	1
185	1	2	19	11.8713	1	1257	2	-0.01	1	1	1	1	2
186	2	2	21	11.154	2	2430	4	1.87	2	1	1	1	1
186	2	2	21	11.154	2	2430	4	1.87	2	1	2	1	2
187	1	2	19	11.2745	1	720	1	-0.31	1	1	2	1	1
187	1	2	19	11.2745	1	720	1	-0.31	1	1	1	1	2
188	2	2	21	10.9541	2	678	2	1.31	2	1	2	1	1
188	2	2	21	10.9541	2	678	2	1.31	2	1	2	1	2
189	1	2	19	10.9815	1	1680	2	2.03	2	1	2	1	1
189	1	2	19	10.9815	1	1680	2	2.03	2	1	2	1	2
190	2	2	21	11.0171	1	2148	2	3.08	2	1	1	1	1
190	2	2	21	11.0171	1	2148	2	3.08	2
191	1	2	19	10.7242	2	1836	2	1.62	2	2	2	2	1
191	1	2	19	10.7242	2	1836	2	1.62	2
192	2	2	21	11.1376	1	699	1	0.89	1	2	2	1	1
192	2	2	21	11.1376	1	699	1	0.89	1
193	1	2	19	10.7707	1	918	1	2.13	2	1	2	1	1
193	1	2	19	10.7707	1	918	1	2.13	2	2	2	2	2
194	2	2	25	11.2936	2	1638	1	-1.46	1	1	1	1	1
194	2	2	25	11.2936	2	1638	1	-1.46	1
195	1	2	19	10.9213	2	4590	2	-0.12	1	1	1	1	1
195	1	2	19	10.9213	2	4590	2	-0.12	1
196	2	2	21	10.653	2	1257	1	1.13	2	1	1	1	1
196	2	2	21	10.653	2	1257	1	1.13	2
197	1	2	21	10.8309	1	600	2	2.61	2	1	2	1	1
197	1	2	21	10.8309	1	600	2	2.61	2	1	2	1	2
198	2	2	21	10.8528	1	480	2	-1.64	1	1	1	1	1
198	2	2	21	10.8528	1	480	2	-1.64	1	1	2	1	2
199	1	2	25	10.8966	1	1440	2	0.49	1	1	2	1	1
199	1	2	25	10.8966	1	1440	2	0.49	1	1	2	1	2
200	2	1	5	13.4812	2	8514	1	-1.23	1	1	2	1	1
200	2	1	5	13.4812	2	8514	1	-1.23	1
201	1	2	21	10.4312	1	1815	2	2.01	2	1	1	1	1
201	1	2	21	10.4312	1	1815	2	2.01	2	1	1	1	2
202	2	1	5	12.7365	1	2274	1	1.43	2	2	2	2	1
202	2	1	5	12.7365	1	2274	1	1.43	2
203	1	2	25	12.6762	1	7512	1	-2.34	1	1	1	1	1
203	1	2	25	12.6762	1	7512	1	-2.34	1
204	2	1	5	12.0849	1	2502	1	-1.76	1	2	1	2	1
204	2	1	5	12.0849	1	2502	1	-1.76	1
205	1	2	21	10.4914	1	360	1	-1.73	1	1	1	1	1
205	1	2	21	10.4914	1	360	1	-1.73	1	1	2	1	2
206	2	1	5	12.3231	2	0	1	-2.57	1	1	1	1	1
206	2	1	5	12.3231	2	0	1	-2.57	1
207	1	2	21	10.9843	2		2			2	2	1	1
207	1	2	21	10.9843	2		2			2	1	1	2
208	2	1	1	11.1075	2	459	1	-0.78	1	1	1	1	1
208	2	1	1	11.1075	2	459	1	-0.78	1
209	1	2	21	11.0691	1	5028	1			1	2	1	1
209	1	2	21	11.0691	1	5028	1			1	2	1	2
210	2	1	1	11.7317	2	4422	1	-0.01	1	1	2	1	1
210	2	1	1	11.7317	2	4422	1	-0.01	1
211	1	1	5	11.8084	2	579	2	0.25	1	1	2	1	1
211	1	1	5	11.8084	2	579	2	0.25	1	1	1	1	2
212	2	1	1	11.9863	2	3342	1	-1.43	1	1	1	1	1
212	2	1	1	11.9863	2	3342	1	-1.43	1	1	2	1	2
213	1	1	5	11.4223	2	2670	1	0.25	1	1	2	1	1
213	1	1	5	11.4223	2	2670	1	0.25	1
214	2	1	1	10.2094	2	3030	2	1.86	2	1	2	1	1
214	2	1	1	10.2094	2	3030	2	1.86	2	2	2	2	2
215	1	1	5	11.4962	2	3453	1	1.34	2	1	1	1	1
215	1	1	5	11.4962	2	3453	1	1.34	2
216	2	1	1	10.8008	1	240	1	0.97	1	2	2	1	1
216	2	1	1	10.8008	1	240	1	0.97	1	2	2	2	2
217	1	1	5	12.7721	2	3078	1	0.41	1	1	1	1	1
217	1	1	5	12.7721	2	3078	1	0.41	1
218	2	1	1	11.0582	1	1638	1	-0.08	1	1	1	1	1
218	2	1	1	11.0582	1	1638	1	-0.08	1
219	1	1	5	12.7639	1		2	0.87	1	1	1	1	1
219	1	1	5	12.7639	1		2	0.87	1	2	1	1	2
220	2	1	1	10.757	2	1695	2	2.05	2	1	2	1	1
220	2	1	1	10.757	2	1695	2	2.05	2	2	2	1	2
221	1	1	5	16.167	1	5097	1	-1.93	1	1	1	1	1
221	1	1	5	16.167	1	5097	1	-1.93	1
222	2	1	1	10.9897	1	2106	1	0.2	1	2	2	2	1
222	2	1	1	10.9897	1	2106	1	0.2	1	1	1	1	2
223	1	1	1	11.1403	2	2910	2	1.67	2	1	2	1	1
223	1	1	1	11.1403	2	2910	2	1.67	2	1	1	1	2
224	2	1	1	10.6968	2	2379	2	1.7	2	1	1	1	1
224	2	1	1	10.6968	2	2379	2	1.7	2	1	2	1	2
225	1	1	1	11.8111	1	1299	1	0.63	1	1	1	1	1
225	1	1	1	11.8111	1	1299	1	0.63	1	1	2	1	2
226	2	1	5	14.0534	2	1710	1	-0.62	1	1	1	1	1
226	2	1	5	14.0534	2	1710	1	-0.62	1
227	1	1	1	11.0308	2	2400	1	1.43	2	1	1	1	1
227	1	1	1	11.0308	2	2400	1	1.43	2	1	1	1	2
228	2	1	5	12.9774	1	678	1	-0.53	1	2	2	1	1
228	2	1	5	12.9774	1	678	1	-0.53	1	2	2	1	2
229	1	1	1	10.9596	2	6156	1	-0.55	1	2	1	1	1
229	1	1	1	10.9596	2	6156	1	-0.55	1	1	2	1	2
230	2	1	6	11.9535	2	5742	2			2	1	1	1
230	2	1	6	11.9535	2	5742	2
231	1	1	1	11.1485	1	9828	1	0.28	1	2	1	1	1
231	1	1	1	11.1485	1	9828	1	0.28	1	2	2	2	2
232	2	1	5	11.4661	2	339	2	0.66	1	2	2	1	1
232	2	1	5	11.4661	2	339	2	0.66	1
233	1	1	1	11.1211	1	1935	3	3.08	2	1	1	1	1
233	1	1	1	11.1211	1	1935	3	3.08	2
234	2	1	5	11.4004	2	678	1	0.07	1	1	1	1	1
234	2	1	5	11.4004	2	678	1	0.07	1
235	1	1	1	12.6735	1	6678	1	-0.38	1	2	1	2	1
235	1	1	1	12.6735	1	6678	1	-0.38	1
236	2	1	5	11.6687	1	678	1	1.67	2	1	1	1	1
236	2	1	5	11.6687	1	678	1	1.67	2	2	1	1	2
237	1	1	1	10.9295	2	1680	2	1.87	2	1	1	1	1
237	1	1	1	10.9295	2	1680	2	1.87	2	2	2	2	2
238	2	1	5	11.3949	1	699	2	-0.01	1	2	2	1	1
238	2	1	5	11.3949	1	699	2	-0.01	1
239	1	1	1	11.7426	2	6876	4	-1.31	1	1	1	1	1
239	1	1	1	11.7426	2	6876	4	-1.31	1	2	2	1	2
240	2	1	1	10.7187	2	0	1	-0.58	1	1	2	1	1
240	2	1	1	10.7187	2	0	1	-0.58	1	1	2	1	2
241	1	1	1	11.2142	2	240	1	0.54	1	1	1	1	1
241	1	1	1	11.2142	2	240	1	0.54	1
242	2	1	4	14.8994	2	1632	2	-1.25	1	2	2	2	1
242	2	1	4	14.8994	2	1632	2	-1.25	1
243	1	1	1	11.436	2	4005	2	1.7	2	1	1	1	1
243	1	1	1	11.436	2	4005	2	1.7	2	1	2	1	2
244	2	1	4	13.306	1	1110	1	-0.17	1	1	1	1	1
244	2	1	4	13.306	1	1110	1	-0.17	1
245	1	1	1	11.1869	2	3756	2	0	1	1	1	1	1
245	1	1	1	11.1869	2	3756	2	0	1	1	1	1	2
246	2	1	4	13.3306	2	819	1	1.61	2	1	1	1	1
246	2	1	4	13.3306	2	819	1	1.61	2	1	2	1	2
247	1	1	5	13.6509	2	0	1			1	2	1	1
247	1	1	5	13.6509	2	0	1
248	2	1	1	11.6057	1	1299	1	0.77	1	2	2	1	1
248	2	1	1	11.6057	1	1299	1	0.77	1
249	1	1	5	14.3819	1	0	1	1.99	2	1	1	1	1
249	1	1	5	14.3819	1	0	1	1.99	2
250	2	1	4	11.1923	1	1419	1	0.9	1	1	2	1	1
250	2	1	4	11.1923	1	1419	1	0.9	1	1	2	1	2
251	1	1	5	11.1431	2	4350	2	0.46	1	2	1	1	1
251	1	1	5	11.1431	2	4350	2	0.46	1	1	2	1	2
252	2	1	4	14.5161	2	2013	1	-0.35	1	2	2	2	1
252	2	1	4	14.5161	2	2013	1	-0.35	1
253	1	1	5	12.1725	2	2910	4	1.75	2	2	2	1	1
253	1	1	5	12.1725	2	2910	4	1.75	2	2	2	1	2
254	2	1	4	14.8939	2	2514	1	-0.1	1	2	1	1	1
254	2	1	4	14.8939	2	2514	1	-0.1	1
255	1	1	5	12.5147	2	579	2	1.89	2	1	2	1	1
255	1	1	5	12.5147	2	579	2	1.89	2	2	2	2	2
256	2	1	4	14.924	2	954	1	-1.1	1	1	1	1	1
256	2	1	4	14.924	2	954	1	-1.1	1
257	1	1	3	12.4079	2	6906	2	-1.09	1	2	1	1	1
257	1	1	3	12.4079	2	6906	2	-1.09	1	1	1	1	2
258	2	1	4	13.7331	2	1413	1	-0.89	1	1	2	1	1
258	2	1	4	13.7331	2	1413	1	-0.89	1
259	1	1	3	12.5038	1	6390	1	0.11	1	1	2	1	1
259	1	1	3	12.5038	1	6390	1	0.11	1	1	1	1	2
260	2	1	1	10.7926	2	5124	2	2.71	2	1	2	1	1
260	2	1	1	10.7926	2	5124	2	2.71	2	1	2	1	2
261	1	1	4	13.4949	1	3339	1	1.87	2	1	2	1	1
261	1	1	4	13.4949	1	3339	1	1.87	2	1	2	1	2
262	2	1	1	11.3648	2	4845	3	1.27	2	2	2	1	1
262	2	1	1	11.3648	2	4845	3	1.27	2	2	2	2	2
263	1	1	4	13.6454	2	0	1	-1.28	1	1	1	1	1
263	1	1	4	13.6454	2	0	1	-1.28	1
264	2	1	1	11.7317	1	2514	1	2.95	2	1	2	1	1
264	2	1	1	11.7317	1	2514	1	2.95	2	1	2	1	2
265	1	1	4	14.0534	2	99	1	-1.52	1	1	1	1	1
265	1	1	4	14.0534	2	99	1	-1.52	1
266	2	1	1	10.9706	2	1215	1	2.25	2	2	1	1	1
266	2	1	1	10.9706	2	1215	1	2.25	2	1	2	1	2
267	1	1	4	14.9733	2	2415	2	1.12	2	2	2	1	1
267	1	1	4	14.9733	2	2415	2	1.12	2
268	2	1	1	11.0089	2	1398	1	0.74	1	1	1	1	1
268	2	1	1	11.0089	2	1398	1	0.74	1
269	1	1	4	12.5065	2	1899	2	1.11	2	2	1	1	1
269	1	1	4	12.5065	2	1899	2	1.11	2
270	2	1	1	12.1095	2	693	4	1.3	2	2	1	1	1
270	2	1	1	12.1095	2	693	4	1.3	2
271	1	1	4	12.8323	1	4392	1	1.34	2	1	1	1	1
271	1	1	4	12.8323	1	4392	1	1.34	2
272	2	1	1	10.9651	2	1470	1	-0.36	1	1	1	1	1
272	2	1	1	10.9651	2	1470	1	-0.36	1	1	1	1	2
273	1	1	4	15.4168	2	2040	1	-0.86	1	1	1	1	1
273	1	1	4	15.4168	2	2040	1	-0.86	1
274	2	1	1	10.7324	1	1200	1	1.29	2	1	1	1	1
274	2	1	1	10.7324	1	1200	1	1.29	2	2	2	2	2
276	2	1	1	11.4086	2	1470	3	1.73	2	1	1	1	1
276	2	1	1	11.4086	2	1470	3	1.73	2	2	2	2	2
277	1	1	4	16.2601	2		1			1	1	1	1
277	1	1	4	16.2601	2		1
278	2	1	2	12.219	1	5508	1	0.2	1	1	1	1	1
278	2	1	2	12.219	1	5508	1	0.2	1	1	1	1	2
279	1	1	4	16.4928	2	918	2	0.87	1	1	1	1	1
279	1	1	4	16.4928	2	918	2	0.87	1
280	2	1	2	11.2717	2	1878	1	0.02	1	1	1	1	1
280	2	1	2	11.2717	2	1878	1	0.02	1	2	2	1	2
281	1	1	4	15.4908	1	0	1	-2.34	1	2	2	1	1
281	1	1	4	15.4908	1	0	1	-2.34	1
282	2	1	3	12.6708	2	3108	2	-1.32	1	2	2	1	1
282	2	1	3	12.6708	2	3108	2	-1.32	1
283	1	1	4	13.3361	2	6480	2	-2.09	1	1	1	1	1
283	1	1	4	13.3361	2	6480	2	-2.09	1	1	2	1	2
284	2	1	3	13.1006	2	6594	1	-0.78	1	1	1	1	1
284	2	1	3	13.1006	2	6594	1	-0.78	1	1	1	1	2
285	1	1	4	14.8392	2	3036	1	-0.89	1	1	1	1	1
285	1	1	4	14.8392	2	3036	1	-0.89	1
286	2	1	3	13.0376	2	4038	2	1.52	2	1	1	1	1
286	2	1	3	13.0376	2	4038	2	1.52	2	2	2	1	2
287	1	1	4	13.0705	2	1554	1	2.19	2	1	2	1	1
287	1	1	4	13.0705	2	1554	1	2.19	2	2	2	1	2
288	2	1	3	12.7556	2	2118	2	2.05	2	1	2	1	1
288	2	1	3	12.7556	2	2118	2	2.05	2
289	1	1	4	13.2485	2	2034	1	0.6	1	1	2	1	1
289	1	1	4	13.2485	2	2034	1	0.6	1
290	2	1	3	13.1061	2	1398	1	-0.95	1	1	1	1	1
290	2	1	3	13.1061	2	1398	1	-0.95	1	2	2	2	2
291	1	1	4	13.7851	2	3348	2	-0.04	1	1	1	1	1
291	1	1	4	13.7851	2	3348	2	-0.04	1
292	2	1	3	12.6352	1	5040	4	0.49	1	2	1	2	1
292	2	1	3	12.6352	1	5040	4	0.49	1	2	1	2	2
293	1	1	5	12.2601	2	8052	2	0.3	1	2	1	1	1
293	1	1	5	12.2601	2	8052	2	0.3	1
294	2	1	2	11.0062	2	1758	4	2.24	2	2	2	1	1
294	2	1	2	11.0062	2	1758	4	2.24	2
295	1	1	2	11.8604	1	4110	3	2.96	2	1	2	1	1
295	1	1	2	11.8604	1	4110	3	2.96	2	1	2	1	2
296	2	1	3	12.6105	2	99	1	-1.54	1	1	1	1	1
296	2	1	3	12.6105	2	99	1	-1.54	1
297	1	1	2	11.5428	2	12906	4	3.31	2	1	2	1	1
297	1	1	2	11.5428	2	12906	4	3.31	2	1	1	1	2
298	2	1	3	12.9829	2	4719	1	2.86	2	1	1	1	1
298	2	1	3	12.9829	2	4719	1	2.86	2
299	1	1	2	12.1451	2	1830	2	2.43	2	1	1	1	1
299	1	1	2	12.1451	2	1830	2	2.43	2
300	2	1	3	13.1225	2	2076	4	0.6	1	1	1	1	1
300	2	1	3	13.1225	2	2076	4	0.6	1
301	1	1	2	11.8823	2	3078	1	-0.86	1	1	1	1	1
301	1	1	2	11.8823	2	3078	1	-0.86	1	1	2	1	2
302	2	1	2	11.6413	1	1095	2	-0.31	1	1	1	1	1
302	2	1	2	11.6413	1	1095	2	-0.31	1
303	1	1	2	11.2717	1	4419	1	0.22	1	1	1	1	1
303	1	1	2	11.2717	1	4419	1	0.22	1	1	1	1	2
304	2	1	2	12.0219	2	1758	1	0.02	1	1	2	1	1
304	2	1	2	12.0219	2	1758	1	0.02	1	2	2	2	2
305	1	1	2	12.0903	1	4506	1	0.08	1	1	2	1	1
305	1	1	2	12.0903	1	4506	1	0.08	1
306	2	1	2	11.9863	2	1299	1	0.79	1	1	2	1	1
306	2	1	2	11.9863	2	1299	1	0.79	1	2	2	2	2
307	1	1	2	11.3648	2	5946	1	-0.61	1	1	1	1	1
307	1	1	2	11.3648	2	5946	1	-0.61	1	1	1	1	2
308	2	1	2	11.8768	2	2118	1	0.21	1	1	1	1	1
308	2	1	2	11.8768	2	2118	1	0.21	1	2	1	2	2
309	1	1	2	13.0431	1	4320	1	-0.75	1	1	1	1	1
309	1	1	2	13.0431	1	4320	1	-0.75	1
310	2	1	2	11.6961	2	4179		-2.14	1	2	1	2	1
310	2	1	2	11.6961	2	4179		-2.14	1	1	2	1	2
311	1	1	3	12.668	2	2952	2	2.44	2	1	2	1	1
311	1	1	3	12.668	2	2952	2	2.44	2
312	2	1	2	11.2854	1	1215	2	1.3	2	1	2	1	1
312	2	1	2	11.2854	1	1215	2	1.3	2
313	1	1	3	12.4381	2	579	1	0.32	1	1	2	1	1
313	1	1	3	12.4381	2	579	1	0.32	1	2	2	2	2
314	2	1	2	12.0903	1	1596	2	0.35	1	1	2	1	1
314	2	1	2	12.0903	1	1596	2	0.35	1	2	2	2	2
315	1	1	3	12.835	2		1	-0.74	1	2	2	1	1
315	1	1	3	12.835	2		1	-0.74	1	1	1	1	2
316	2	1	2	12.2656	2	6156	1	-1.93	1	1	2	1	1
316	2	1	2	12.2656	2	6156	1	-1.93	1	1	1	1	2
317	1	1	3	13.1937	1	4266	1	2.25	2	1	1	1	1
317	1	1	3	13.1937	1	4266	1	2.25	2
318	2	1	2	11.3457	1	2400	1	0.11	1	1	1	1	1
318	2	1	2	11.3457	1	2400	1	0.11	1	1	1	1	2
319	1	1	3	13.4675	2	1158	1	0.66	1	1	1	1	1
319	1	1	3	13.4675	2	1158	1	0.66	1
320	2	1	2	11.5921	2	438	2	0.72	1	1	1	1	1
320	2	1	2	11.5921	2	438	2	0.72	1	1	1	1	2
321	1	1	3	12.5366	1	960	1	0.64	1	1	1	1	1
321	1	1	3	12.5366	1	960	1	0.64	1	1	1	1	2
322	2	1	2	11.8275	2	1950	2	0.75	1	2	2	2	1
322	2	1	2	11.8275	2	1950	2	0.75	1	1	2	1	2
323	1	1	3	11.9535	2	0	1	0.7	1	1	2	1	1
323	1	1	3	11.9535	2	0	1	0.7	1	1	1	1	2
324	1	1	2	11.6359	2	3912	1	-0.96	1	1	1	1	1
324	1	1	2	11.6359	2	3912	1	-0.96	1	1	2	1	2
325	1	1	3	15.9562	1	1116	3	2.54	2	1	1	1	1
325	1	1	3	15.9562	1	1116	3	2.54	2
326	2	1	2	11.8166	2	2472	1	-0.05	1	1	1	1	1
326	2	1	2	11.8166	2	2472	1	-0.05	1	2	2	2	2
327	1	1	2	11.3922	1	0	1	0.46	1	1	1	1	1
327	1	1	2	11.3922	1	0	1	0.46	1
328	2	1	1	11.603	1	1215	2	2.64	2	2	2	1	1
328	2	1	1	11.603	1	1215	2	2.64	2
329	1	1	2	11.1211	1	0	2	-0.41	1	1	1	1	1
329	1	1	2	11.1211	1	0	2	-0.41	1	1	1	1	2
330	2	1	5	11.9726	2	5895	4	2.67	2	1	2	1	1
330	2	1	5	11.9726	2	5895	4	2.67	2	2	2	2	2
331	1	1	2	13.911		0	1	-1.31	1	2	1	1	1
331	1	1	2	13.911		0	1	-1.31	1	1	2	1	2
332	2	1	5	12.334	2	219	3	1.13	2	1	2	1	1
332	2	1	5	12.334	2	219	3	1.13	2	1	2	1	2
333	1	1	2	11.9671	2	3360	2	3.55	2	1	2	1	1
333	1	1	2	11.9671	2	3360	2	3.55	2
334	2	1	5	15.4798	2	2139	3	1.9	2	2	2	1	1
334	2	1	5	15.4798	2	2139	3	1.9	2
335	1	1	2	11.5921	2	5310	2	1.85	2	2	2	2	1
335	1	1	2	11.5921	2	5310	2	1.85	2	2	2	1	2
336	2	1	5	12.7228	2	219	1	0.16	1	1	2	1	1
336	2	1	5	12.7228	2	219	1	0.16	1
337	1	1	2	11.7591	1	0	3	2.46	2	1	2	1	1
337	1	1	2	11.7591	1	0	3	2.46	2
338	2	1	3	12.6051	2	2670	1	-0.89	1	1	1	1	1
338	2	1	3	12.6051	2	2670	1	-0.89	1	2	2	1	2
339	1	1	2	12.2793	2	960	1	-0.08	1	1	1	1	1
339	1	1	2	12.2793	2	960	1	-0.08	1	1	1	1	2
340	2	1	3	12.7912	1	480		1.07	2	1	1	1	1
340	2	1	3	12.7912	1	480		1.07	2	2	2	1	2
341	1	1	2	12.4408	2	2895	1	-0.92	1	1	2	1	1
341	1	1	2	12.4408	2	2895	1	-0.92	1
342	2	1	3	13.2868	2	1965	1	-1.43	1	1	1	1	1
342	2	1	3	13.2868	2	1965	1	-1.43	1
343	1	1	5	11.7782	2	396	1	3.48	2	1	1	1	1
343	1	1	5	11.7782	2	396	1	3.48	2
344	2	1	3	13.2567	2	10158	1	0.39	1	1	1	1	1
344	2	1	3	13.2567	2	10158	1	0.39	1
345	1	1	3	11.6085	2	417	1	-0.6	1	1	1	1	1
345	1	1	3	11.6085	2	417	1	-0.6	1
346	2	1	2	11.3429	2	1095	1	-1.32	1	1	1	1	1
346	2	1	2	11.3429	2	1095	1	-1.32	1	1	1	1	2
347	1	1	3	12.4189	2	8754	2	2.66	2	1	1	1	1
347	1	1	3	12.4189	2	8754	2	2.66	2
348	2	1	3	12.3313	2	5691	3	2.67	2	1	1	1	1
348	2	1	3	12.3313	2	5691	3	2.67	2	2	2	2	2
349	1	1	3	12.4572	1	5370	2	1.76	2	1	1	1	1
349	1	1	3	12.4572	1	5370	2	1.76	2	2	2	1	2
350	2	1	4	14.0287	2	975	2	0.2	1	1	2	1	1
350	2	1	4	14.0287	2	975	2	0.2	1	2	2	1	2
351	1	1	5	11.9754	1	7668	1	-0.59	1	1	1	1	1
351	1	1	5	11.9754	1	7668	1	-0.59	1
352	2	1	4	13.7769	2	1398	2	2.63	2	2	2	1	1
352	2	1	4	13.7769	2	1398	2	2.63	2
353	1	1	5	12.8433	2	2238	2	1.26	2	1	2	1	1
353	1	1	5	12.8433	2	2238	2	1.26	2	2	2	1	2
354	2	1	5	13.8042	2	2274	2	-0.52	1	2	1	2	1
354	2	1	5	13.8042	2	2274	2	-0.52	1
355	1	1	4	13.5551	1	10278	1	-0.63	1	2	1	2	1
355	1	1	4	13.5551	1	10278	1	-0.63	1	1	1	1	2
356	2	1	3	13.3142	2	1815	2	-0.65	1	1	2	1	1
356	2	1	3	13.3142	2	1815	2	-0.65	1
357	1	1	1	11.7153	1	2034	1	-0.48	1	1	1	1	1
357	1	1	1	11.7153	1	2034	1	-0.48	1	1	2	1	2
358	2	1	4	12.909	2	657	2	0.15	1	1	1	1	1
358	2	1	4	12.909	2	657	2	0.15	1
359	1	1	3	13.117	2	1980	1	0.73	1	1	1	1	1
359	1	1	3	13.117	2	1980	1	0.73	1
360	2	1	4	13.5496	2	6102	2	1.16	2	1	1	1	1
360	2	1	4	13.5496	2	6102	2	1.16	2	1	1	1	2
361	1	1	4	13.1116	2	1596	1	-1.96	1	1	1	1	1
361	1	1	4	13.1116	2	1596	1	-1.96	1
362	2	1	6	13.0815				-1.34	1				1
362	2	1	6	13.0815				-1.34	1
363	1	1	1	11.2772	2	6426	1	1.48	2	1	1	1	1
363	1	1	1	11.2772	2	6426	1	1.48	2	1	1	1	2
364	2	1	6	11.2033	1	720	1	1.66	2	2		1	1
364	2	1	6	11.2033	1	720	1	1.66	2	2	2	1	2
365	1	1	3	12.8296	2	3255	2	-0.27	1	1	1	1	1
365	1	1	3	12.8296	2	3255	2	-0.27	1	1	2	1	2
366	2	1	6	12.0027	2	1950	3	4.02	2	1	2	1	1
366	2	1	6	12.0027	2	1950	3	4.02	2	2	2	2	2
367	1	1	1	11.9562	2	7038	2	2.17	2	1	1	1	1
367	1	1	1	11.9562	2	7038	2	2.17	2
368	2	1	6	11.8768	2	7548	2	2.6	2	1	2	1	1
368	2	1	6	11.8768	2	7548	2	2.6	2
369	1	1	4	14.5161	2	5733	1	0.39	1	1	1	1	1
369	1	1	4	14.5161	2	5733	1	0.39	1
370	2	1	3	12.8022	1	0	2	-2.22	1	1	1	1	1
370	2	1	3	12.8022	1	0	2	-2.22	1
371	1	1	3	12.7036	1	720	2	-0.44	1	1	1	1	1
371	1	1	3	12.7036	1	720	2	-0.44	1
372	2	1	6	11.2936	1	855	1	0.02	1	1	2	1	1
372	2	1	6	11.2936	1	855	1	0.02	1
373	1	1	4	14.319	1	1116	1	-0.97	1	1	1	1	1
373	1	1	4	14.319	1	1116	1	-0.97	1
374	2	1	6	11.8138	2	2154	2	1.09	2	1	2	1	1
374	2	1	6	11.8138	2	2154	2	1.09	2	2	2	1	2
375	1	1	6	11.6167	1	954	2	2.42	2	1	2	1	1
375	1	1	6	11.6167	1	954	2	2.42	2	2	2	1	2
376	2	1	6	11.9644	1	2217	4	1.84	2	1	2	1	1
376	2	1	6	11.9644	1	2217	4	1.84	2	1	1	1	2
377	1	1	2	12.627	1	99	3	2.02	2	1	1	1	1
377	1	1	2	12.627	1	99	3	2.02	2	1	2	1	2
378	2	1	6	11.3347	2	438	3	1.75	2	1	1	1	1
378	2	1	6	11.3347	2	438	3	1.75	2
379	1	1	6	13.3826	2	13866	1	1.89	2	2	2	1	1
379	1	1	6	13.3826	2	13866	1	1.89	2
380	2	1	6	12.1752	2	1674	1	0.85	1	1	1	1	1
380	2	1	6	12.1752	2	1674	1	0.85	1
381	1	1	6	11.9918	1	1476	1	0.35	1	1	1	1	1
381	1	1	6	11.9918	1	1476	1	0.35	1	2	2	2	2
382	2	1	6	11.0335	1	2754	1	-1.05	1	2	2	1	1
382	2	1	6	11.0335	1	2754	1	-1.05	1	1	1	1	2
383	1	1	6	13.8398	2		1	-0.24	1	1	2	1	1
383	1	1	6	13.8398	2		1	-0.24	1	1	2	1	2
384	2	1	6	13.0595	2	1230	1	0.57	1	2	2	2	1
384	2	1	6	13.0595	2	1230	1	0.57	1	1	2	1	2
385	1	1	6	16.7146	2	3450	1	-1.87	1	2	2	1	1
385	1	1	6	16.7146	2	3450	1	-1.87	1
386	2	1	6	11.2635	2	1455	2	1.98	2	1	2	1	1
386	2	1	6	11.2635	2	1455	2	1.98	2
387	1	1	6	14.4559	2	798	1	0.37	1	1	2	1	1
387	1	1	6	14.4559	2	798	1	0.37	1
388	2	1	7	12.0246	1			-1.03	1				1
388	2	1	7	12.0246	1			-1.03	1	1	1	1	2
389	1	1	6	15.7645	2	4518	1	-0.55	1	1	1	1	1
389	1	1	6	15.7645	2	4518	1	-0.55	1
390	2	1	7	11.948	1	2493	4	1.78	2	1	1	1	1
390	2	1	7	11.948	1	2493	4	1.78	2	1	1	1	2
391	1	1	6	13.0075	1	459	1	0.02	1	1	1	1	1
391	1	1	6	13.0075	1	459	1	0.02	1
392	2	1	7	11.551	2	735	1	0.13	1	1	1	1	1
392	2	1	7	11.551	2	735	1	0.13	1	1	2	1	2
393	1	1	6	11.4634	2	1575	1	-0.87	1	1	2	1	1
393	1	1	6	11.4634	2	1575	1	-0.87	1	1	1	1	2
394	2	1	7	11.373	1	6165	1	-0.71	1	1	1	1	1
394	2	1	7	11.373	1	6165	1	-0.71	1	1	2	1	2
395	1	1	6	11.3621	2	2331	2	0.21	1	1	1	1	1
395	1	1	6	11.3621	2	2331	2	0.21	1	1	2	1	2
396	2	1	7	12.7064	2	3588	1	-0.53	1	2	1	2	1
396	2	1	7	12.7064	2	3588	1	-0.53	1	1	1	1	2
397	1	1	6	11.0637	2	558	1	0.23	1	1	1	1	1
397	1	1	6	11.0637	2	558	1	0.23	1	1	1	1	2
398	2	1	7	13.1745	2	1017	1	1.18	2	2	2	1	1
398	2	1	7	13.1745	2	1017	1	1.18	2
399	1	1	6	10.8309	1	1440	1	-0.89	1	1	1	1	1
399	1	1	6	10.8309	1	1440	1	-0.89	1	1	1	1	2
400	2	2	21	10.5763	1	819	2			1	1	1	1
400	2	2	21	10.5763	1	819	2			2	2	1	2
401	1	2	21	10.9541	1	480	1	0.46	1	1	2	1	1
401	1	2	21	10.9541	1	480	1	0.46	1	1	2	1	2
402	2	2	21	10.9706	1	480	2	-1.13	1	1	2	1	1
402	2	2	21	10.9706	1	480	2	-1.13	1	2	2	2	2
403	1	2	25	11.8412	1	1179	2	1.83	2	2	2	1	1
403	1	2	25	11.8412	1	1179	2	1.83	2
404	2	2	25	10.9514	1	735	1	0.82	1	1	2	1	1
404	2	2	25	10.9514	1	735	1	0.82	1	2	2	1	2
405	1	2	19	11.8056	1	579	2	1.36	2	1	1	1	1
405	1	2	19	11.8056	1	579	2	1.36	2	1	1	1	2
406	2	2	21	11.6632	1	1497	3	0.54	1	1	2	1	1
406	2	2	21	11.6632	1	1497	3	0.54	1	1	1	1	2
407	1	2	21	12.7666	2	0	1	0.1	1	1	1	1	1
407	1	2	21	12.7666	2	0	1	0.1	1
408	2	2	25	11.7235	1	1074	1	-0.19	1	1	2	1	1
408	2	2	25	11.7235	1	1074	1	-0.19	1
409	1	2	22	10.7159	2	1377	2	1.91	2	1	2	1	1
409	1	2	22	10.7159	2	1377	2	1.91	2	2	2	1	2
410	2	2	21	11.1841	1	777	1			1	1	1	1
410	2	2	21	11.1841	1	777	1			1	2	1	2
411	1	2	22	10.8008	1	1017	2	0.57	1	1	2	1	1
411	1	2	22	10.8008	1	1017	2	0.57	1	1	1	1	2
412	2	2	25	11.5592	1	1074	1	0.19	1	1	1	1	1
412	2	2	25	11.5592	1	1074	1	0.19	1
413	1	2	22	10.2286	1	4335	4	2.63	2	1	1	1	1
413	1	2	22	10.2286	1	4335	4	2.63	2	1	1	1	2
414	2	2	25	10.9979	1	1695	1	1.1	2	2	2	2	1
414	2	2	25	10.9979	1	1695	1	1.1	2
415	1	2	22	11.05	1	11736	2	2.38	2	2	2	1	1
415	1	2	22	11.05	1	11736	2	2.38	2	1	1	1	2
416	2	2	21	11.7098	2	2895	2	1.1	2	1	1	1	1
416	2	2	21	11.7098	2	2895	2	1.1	2
417	1	2	22	11.4661	2	1497	3	2.67	2	1	2	1	1
417	1	2	22	11.4661	2	1497	3	2.67	2	1	2	1	2
418	2	2	21	11.05	2	537	2	1.7	2	1	2	1	1
418	2	2	21	11.05	2	537	2	1.7	2	1	2	1	2
419	1	2	22	11.2197	1	0	3	2.21	2	1	1	1	1
419	1	2	22	11.2197	1	0	3	2.21	2	2	1	2	2
420	2	2	21	11.0363	2	678	1	1.06	2	2	2	1	1
420	2	2	21	11.0363	2	678	1	1.06	2	2	2	1	2
421	1	2	22	11.3101	1	1320	2	1.73	2	1	1	1	1
421	1	2	22	11.3101	1	1320	2	1.73	2	1	2	1	2
422	2	2	25	11.2197	2	3000	1	0.32	1	1	1	1	1
422	2	2	25	11.2197	2	3000	1	0.32	1	1	2	1	2
423	1	2	22	10.7625	1	594	2	2.98	2	1	2	1	1
423	1	2	22	10.7625	1	594	2	2.98	2	1	2	1	2
424	2	2	25	10.9624	1	3678	1	-0.28	1	1	2	1	1
424	2	2	25	10.9624	1	3678	1	-0.28	1
425	1	2	22	10.8282	1	3639	1	-0.84	1	1	1	1	1
425	1	2	22	10.8282	1	3639	1	-0.84	1	1	1	1	2
426	2	2	25	11.4415	1	240	1	-2.88	1	1	1	1	1
426	2	2	25	11.4415	1	240	1	-2.88	1	1	1	1	2
427	1	2	22	10.7406	1	1935	1	-2.47	1	1	1	1	1
427	1	2	22	10.7406	1	1935	1	-2.47	1	1	1	1	2
428	2	2	25	11.3374	2	2160	1	-0.79	1	1	1	1	1
428	2	2	25	11.3374	2	2160	1	-0.79	1	1	1	1	2
429	1	2	22	11.8604	1	1575	1	-1.32	1	1	2	1	1
429	1	2	22	11.8604	1	1575	1	-1.32	1
430	2	2	21	11.4168	1	1788	3	1.43	2	2	2	1	1
430	2	2	21	11.4168	1	1788	3	1.43	2	1	1	1	2
431	1	2	22	10.4394	2	2148	3	3.02	2	2	2	1	1
431	1	2	22	10.4394	2	2148	3	3.02	2
432	2	2	22	11.4223	1	579	2	0.11	1	1	2	1	1
432	2	2	22	11.4223	1	579	2	0.11	1
433	1	2	22	13.6728	1	2076	2	1.95	2	1	2	1	1
433	1	2	22	13.6728	1	2076	2	1.95	2
434	2	2	22	11.3457	1	9039	2	-0.38	1	1	2	1	1
434	2	2	22	11.3457	1	9039	2	-0.38	1	2	2	1	2
435	1	2	22	11.165	1	1737	2	1.54	2	1	1	1	1
435	1	2	22	11.165	1	1737	2	1.54	2	1	1	1	2
436	2	2	22	11.0582	1	975	1	-1.05	1	2	2	2	1
436	2	2	22	11.0582	1	975	1	-1.05	1	2	2	1	2
437	1	2	22	10.924	1	2697	2	2.99	2	2	2	1	1
437	1	2	22	10.924	1	2697	2	2.99	2	2	2	1	2
438	2	2	22	11.7153	1	1230	1	2.39	2	2	2	1	1
438	2	2	22	11.7153	1	1230	1	2.39	2	1	2	1	2
439	1	2	22	10.8419	2	4173	3	2.93	2	1	2	1	1
439	1	2	22	10.8419	2	4173	3	2.93	2	1	2	1	2
440	2	2	22	10.7625	1	1398	3	2.99	2	1	2	1	1
440	2	2	22	10.7625	1	1398	3	2.99	2	2	2	1	2
441	1	2	22	10.935	1	459	2	2.71	2	1	2	1	1
441	1	2	22	10.935	1	459	2	2.71	2	2	2	1	2
442	2	2	22	11.2882	2	99	1	-1.78	1	1	2	1	1
442	2	2	22	11.2882	2	99	1	-1.78	1
443	1	2	22	10.7926	1	1059	1	-2.28	1	1	1	1	1
443	1	2	22	10.7926	1	1059	1	-2.28	1
444	2	2	22	11.0007	2	495	2	2.42	2	2	2	1	1
444	2	2	22	11.0007	2	495	2	2.42	2	2	2	1	2
445	1	2	22	11.9535	1	2400	1	1.09	2	2	1	2	1
445	1	2	22	11.9535	1	2400	1	1.09	2	2	2	1	2
446	2	2	22	12.271	1	1080	2	1.03	2	1	2	1	1
446	2	2	22	12.271	1	1080	2	1.03	2
447	1	2	22	11.5428	1	3108	1	-0.15	1	1	1	1	1
447	1	2	22	11.5428	1	3108	1	-0.15	1	1	2	1	2
448	2	2	22	10.7077	2	9375	1	0.21	1	2	2	2	1
448	2	2	22	10.7077	2	9375	1	0.21	1
449	1	2	22	11.1732	1	3291	3	2.89	2	1	1	1	1
449	1	2	22	11.1732	1	3291	3	2.89	2
450	2	2	22	11.2416	1		2	-0.13	1	1	2	1	1
450	2	2	22	11.2416	1		2	-0.13	1	1	1	1	2
451	1	2	22	11.2936	2	4062	2	2.65	2	1	2	1	1
451	1	2	22	11.2936	2	4062	2	2.65	2	1	2	1	2
452	2	2	22	10.9268	2	1137	1	-0.87	1	1	1	1	1
452	2	2	22	10.9268	2	1137	1	-0.87	1
453	1	2	22	12.7064	1	15120	4	1.64	2	1	1	1	1
453	1	2	22	12.7064	1	15120	4	1.64	2
454	2	2	22	10.7598	1	819	2	0.87	1	1	2	1	1
454	2	2	22	10.7598	1	819	2	0.87	1	1	2	1	2
455	1	2	22	12.386	1	1554	2	1.38	2	2	2	1	1
455	1	2	22	12.386	1	1554	2	1.38	2
456	2	2	22	11.2444	2	1299	4	2.1	2	2	2	1	1
456	2	2	22	11.2444	2	1299	4	2.1	2	2	2	2	2
457	1	2	22	12.5476	1	855	2	0.9	1	1	2	1	1
457	1	2	22	12.5476	1	855	2	0.9	1
458	2	2	20	10.7625	1	2175	3			2	2	1	1
458	2	2	20	10.7625	1	2175	3
459	1	2	20	10.8638	1	1977	4	0.3	1	1	1	1	1
459	1	2	20	10.8638	1	1977	4	0.3	1	1	2	1	2
460	2	2	20	10.59	1	1836	4	1.39	2	1	2	1	1
460	2	2	20	10.59	1	1836	4	1.39	2	2	2	1	2
461	1	2	20	11.2608	2	438	2	1.34	2	1	2	1	1
461	1	2	20	11.2608	2	438	2	1.34	2	1	1	1	2
462	2	2	20	11.1923	1	3756	1	-0.99	1	1	1	1	1
462	2	2	20	11.1923	1	3756	1	-0.99	1
463	1	2	20	11.4497	2	10674	2	-0.79	1	1	1	1	1
463	1	2	20	11.4497	2	10674	2	-0.79	1	1	1	1	2
464	2	2	20	10.6612	2	4080	2	0.47	1	1	1	1	1
464	2	2	20	10.6612	2	4080	2	0.47	1
465	1	2	20	10.7324	2	11280	1	-0.48	1	1	1	1	1
465	1	2	20	10.7324	2	11280	1	-0.48	1
467	1	2	19	11.4798	1	3816	2	1.62	2	2	2	1	1
467	1	2	19	11.4798	1	3816	2	1.62	2	1	2	1	2
468	2	2	19	11.3238	1	5499	1	-1.65	1	1	1	1	1
468	2	2	19	11.3238	1	5499	1	-1.65	1	1	2	1	2
469	1	2	19	10.7105	1	2502	1	-2.8	1	1	1	1	1
469	1	2	19	10.7105	1	2502	1	-2.8	1	1	2	1	2
470	2	2	19	10.7734	1	459	2	1.08	2	1	1	1	1
470	2	2	19	10.7734	1	459	2	1.08	2	2	1	1	2
472	2	2	25	10.8501	1	480	1	-0.87	1	1	2	1	1
472	2	2	25	10.8501	1	480	1	-0.87	1	1	1	1	2
473	1	2	20	10.6557	1	1017	2	1.06	2	2	1	1	1
473	1	2	20	10.6557	1	1017	2	1.06	2	2	2	2	2
474	2	2	19	10.7351	2	4590	4	2.15	2	1	2	1	1
474	2	2	19	10.7351	2	4590	4	2.15	2
475	1	1	6	14.1191	2	11256		0.52	1	1	1	1	1
475	1	1	6	14.1191	2	11256		0.52	1
476	2	1	7	13.0431	2	7839	1	0.51	1	1	2	1	1
476	2	1	7	13.0431	2	7839	1	0.51	1	1	2	1	2
477	1	1	6	14.5572	2	4617	1	1.89	2	1	2	1	1
477	1	1	6	14.5572	2	4617	1	1.89	2	2	2	2	2
478	2	1	7	13.0623	1	2070	1	-0.98	1	1	2	1	1
478	2	1	7	13.0623	1	2070	1	-0.98	1	2	2	2	2
479	1	1	6	12.3258	2	1920	2	0.67	1	1	1	1	1
479	1	1	6	12.3258	2	1920	2	0.67	1	1	1	1	2
480	2	1	7	11.8905	2	297	2	1.73	2	1	1	1	1
480	2	1	7	11.8905	2	297	2	1.73	2	1	1	1	2
481	1	1	9	12.3559	2	3996		-1.4	1	1		1	1
481	1	1	9	12.3559	2	3996		-1.4	1
482	2	1	7	13.1526	1	3333	2	0.76	1	1	2	1	1
482	2	1	7	13.1526	1	3333	2	0.76	1
483	1	1	9	10.9678	2	600	4	1.57	2	2	2	2	1
483	1	1	9	10.9678	2	600	4	1.57	2	1	2	1	2
484	2	1	7	13.2266	2			-0.24	1	2	2	2	1
484	2	1	7	13.2266	2			-0.24	1
485	1	1	9	13.5715	1	1419	2	1	1	2	1	2	1
485	1	1	9	13.5715	1	1419	2	1	1	1	1	1	2
486	2	1	7	12.5339	1	1413	1	2.83	2	1	1	1	1
486	2	1	7	12.5339	1	1413	1	2.83	2	1	2	1	2
487	1	1	9	12.5339	2	5451	2	1.79	2	1	2	1	1
487	1	1	9	12.5339	2	5451	2	1.79	2	1	2	1	2
488	2	2	16	10.8775	1	1074	2	2.14	2	2	2	2	1
488	2	2	16	10.8775	1	1074	2	2.14	2	2	2	1	2
489	1	1	9	10.9979	2	4266	1	-0.8	1	1	1	1	1
489	1	1	9	10.9979	2	4266	1	-0.8	1	1	2	1	2
490	2	2	16	11.0582	2	0	1	-3.09	1	2	2	2	1
490	2	2	16	11.0582	2	0	1	-3.09	1	2	2	2	2
491	1	1	9	11.9151	2	480	1	-0.42	1	1	1	1	1
491	1	1	9	11.9151	2	480	1	-0.42	1
492	2	2	16	11.2991	1	1512	1	-1.3	1	1	1	1	1
492	2	2	16	11.2991	1	1512	1	-1.3	1	1	2	1	2
493	1	1	9	14.3381	2	1038	1	-1.04	1	2	2	1	1
493	1	1	9	14.3381	2	1038	1	-1.04	1		2		2
494	2	1	9	13.9083	2	1455	1	-1.34	1	2	1	2	1
494	2	1	9	13.9083	2	1455	1	-1.34	1
495	1	1	9	15.3183	2	5211	1	-0.61	1	1	1	1	1
495	1	1	9	15.3183	2	5211	1	-0.61	1	1	1	1	2
497	1	1	9	13.5934	2	11520	1	-1.68	1	1	1	1	1
497	1	1	9	13.5934	2	11520	1	-1.68	1
498	2	2	11	11.6331	2	720	1	0.57	1	1	2	1	1
498	2	2	11	11.6331	2	720	1	0.57	1	1	2	1	2
499	1	1	9	14.36	2	8022	1	0.06	1	1	1	1	1
499	1	1	9	14.36	2	8022	1	0.06	1
500	2	1	8	14.423	2	2028	1	-1.08	1	1	2	1	1
500	2	1	8	14.423	2	2028	1	-1.08	1
501	1	1	9	14.4175	1	13545	1	1.23	2	1	1	1	1
501	1	1	9	14.4175	1	13545	1	1.23	2
502	2	1	8	13.692	2	3165	1	-2.72	1	1	1	1	1
502	2	1	8	13.692	2	3165	1	-2.72	1
503	1	1	7	11.4771	1	12012	3	1.7	2	1	1	1	1
503	1	1	7	11.4771	1	12012	3	1.7	2
504	2	1	8	11.3155	2	495	1	1.01	2	1	2	1	1
504	2	1	8	11.3155	2	495	1	1.01	2	1	2	1	2
505	1	1	7	11.6194	2	3375	1	-2.43	1	1	2	1	1
505	1	1	7	11.6194	2	3375	1	-2.43	1	1	1	1	2
506	2	1	8	12.4271	2	495	1	1.66	2	1	1	1	1
506	2	1	8	12.4271	2	495	1	1.66	2	1	2	1	2
507	1	1	7	13.3361	2	3411	1	0.52	1	1	1	1	1
507	1	1	7	13.3361	2	3411	1	0.52	1	1	1	1	2
508	2	1	8	11.9754	1	3114	1	-0.24	1	1	2	1	1
508	2	1	8	11.9754	1	3114	1	-0.24	1
509	1	1	7	13.3388	1	0	2	0.22	1	1	1	1	1
509	1	1	7	13.3388	1	0	2	0.22	1
510	2	1	8	10.6557	2	5445	1	-0.93	1	1	1	1	1
510	2	1	8	10.6557	2	5445	1	-0.93	1	2	2	1	2
511	1	1	7	14.6968	2	2826	1	0.04	1	1	1	1	1
511	1	1	7	14.6968	2	2826	1	0.04	1	2	2	2	2
512	2	1	8	11.1157	2	2931	1	-2.26	1	1	2	1	1
512	2	1	8	11.1157	2	2931	1	-2.26	1	1	1	1	2
513	1	1	7	11.0281	2	3276	2	2.35	2	2	2	2	1
513	1	1	7	11.0281	2	3276	2	2.35	2
514	2	1	8	11.1294	1	6399	1	2.45	2	1	1	1	1
514	2	1	8	11.1294	1	6399	1	2.45	2	1	1	1	2
515	1	1	7	12.668	1	918	1	-1	1	2	2	1	1
515	1	1	7	12.668	1	918	1	-1	1	1	1	1	2
516	2	1	8	13.1636	2	2910	1	-0.14	1	2	1	2	1
516	2	1	8	13.1636	2	2910	1	-0.14	1	1	2	1	2
517	1	1	7	12.0082	2	1053	1	0.46	1	1	1	1	1
517	1	1	7	12.0082	2	1053	1	0.46	1	1	2	1	2
518	2	1	8	12.063	2	1053	1	1.94	2	1	2	1	1
518	2	1	8	12.063	2	1053	1	1.94	2	1	2	1	2
519	1	1	7	11.0992	2	1419	1	-1.11	1	1	1	1	1
519	1	1	7	11.0992	2	1419	1	-1.11	1	1	2	1	2
520	2	1	8	12.2519	2	918	1	-0.05	1	1	1	1	1
520	2	1	8	12.2519	2	918	1	-0.05	1	1	1	1	2
521	1	1	7	13.2074	2	2373	2	-0.83	1	1	1	1	1
521	1	1	7	13.2074	2	2373	2	-0.83	1	2	2	1	2
522	2	1	8	13.5359	2	4788	1	-0.88	1	1	1	1	1
522	2	1	8	13.5359	2	4788	1	-0.88	1
523	1	2	16	11.7426	2	3354	1	-0.15	1	2	2	2	1
523	1	2	16	11.7426	2	3354	1	-0.15	1	2	2	1	2
524	2	1	8	11.8713	2	3078	1	1.15	2	1	1	1	1
524	2	1	8	11.8713	2	3078	1	1.15	2	1	2	1	2
525	1	2	16	11.1923	1	2739	1	2.64	2	1	2	1	1
525	1	2	16	11.1923	1	2739	1	2.64	2	2	2	1	2
526	2	1	10	13.2348	1	4668	2	1.31	2	2	1	1	1
526	2	1	10	13.2348	1	4668	2	1.31	2
527	1	1	6	12.1396	1	2520	1	-0.24	1	2	1	1	1
527	1	1	6	12.1396	1	2520	1	-0.24	1
528	2	1	6	10.6146	2	1320	1	-0.11	1	1	1	1	1
528	2	1	6	10.6146	2	1320	1	-0.11	1	2	2	2	2
530	2	1	9	12.553	2	3078	1	-1.13	1	1	1	1	1
530	2	1	9	12.553	2	3078	1	-1.13	1
531	1	1	7	13.2841	2	0	1	0.62	1	2	2	2	1
531	1	1	7	13.2841	2	0	1	0.62	1
532	2	1	9	11.6359	2	1356	4	0.81	1	1	1	1	1
532	2	1	9	11.6359	2	1356	4	0.81	1
533	1	1	8	13.6591	2	4830	1	-0.07	1	1	1	1	1
533	1	1	8	13.6591	2	4830	1	-0.07	1
534	2	1	9	12.8378	2	6186	2	1.66	2	1	1	1	1
534	2	1	9	12.8378	2	6186	2	1.66	2	1	1	1	2
535	1	1	8	14.4093	2	4320	2	0.11	1	1	1	1	1
535	1	1	8	14.4093	2	4320	2	0.11	1	1	1	1	2
536	2	1	9	11.666				-0.96	1				1
536	2	1	9	11.666				-0.96	1	1	2	1	2
537	1	1	8	13.3196	2	918	1	-1.56	1	1	1	1	1
537	1	1	8	13.3196	2	918	1	-1.56	1	1	2	1	2
538	2	1	9	12.8296	2	2430	4	-1.26	1	2	1	1	1
538	2	1	9	12.8296	2	2430	4	-1.26	1	1	2	1	2
539	1	1	8	13.4346	2	3114	2	0.93	1	1	1	1	1
539	1	1	8	13.4346	2	3114	2	0.93	1
540	2	1	10	12.8925	2	2838	4	-0.87	1	1	1	1	1
540	2	1	10	12.8925	2	2838	4	-0.87	1
541	1	1	8	10.883	2	1695	2	2.28	2	1	1	1	1
541	1	1	8	10.883	2	1695	2	2.28	2
542	2	1	10	13.2348	1	2739	2	1.19	2	1	1	1	1
542	2	1	10	13.2348	1	2739	2	1.19	2
543	1	1	8	13.1389	1	10170	1	0.01	1	2	2	2	1
543	1	1	8	13.1389	1	10170	1	0.01	1
544	2	1	10	13.4867	2	5055	1	0.63	1	1	1	1	1
544	2	1	10	13.4867	2	5055	1	0.63	1
545	1	1	8	11.4333	2	594	1	1.42	2	1	2	1	1
545	1	1	8	11.4333	2	594	1	1.42	2	2	2	1	2
546	2	1	10	14.0452	2	3630	4	1.01	2	2	2	2	1
546	2	1	10	14.0452	2	3630	4	1.01	2
547	1	1	8	12.7283	2	1554	2	2.46	2	1	2	1	1
547	1	1	8	12.7283	2	1554	2	2.46	2
548	2	1	10	19.1157	1	4053	1			1	1	1	1
548	2	1	10	19.1157	1	4053	1
549	1	1	8	13.1417	2	9108	3	-0.79	1	1	1	1	1
549	1	1	8	13.1417	2	9108	3	-0.79	1
550	2	1	10	10.5024	2	918	4	2.67	2	2	2	1	1
550	2	1	10	10.5024	2	918	4	2.67	2	2	2	2	2
551	1	1	8	12.0986	2	7386	1	0.22	1	2	2	1	1
551	1	1	8	12.0986	2	7386	1	0.22	1
552	2	1	10	17.2758	2	5580	2	-0.13	1	2	2	1	1
552	2	1	10	17.2758	2	5580	2	-0.13	1
553	1	1	8	15.0144	2	4359	1	-0.55	1	1	1	1	1
553	1	1	8	15.0144	2	4359	1	-0.55	1
554	2	1	6	12.0082	1	7908	1	0.76	1	1	2	1	1
554	2	1	6	12.0082	1	7908	1	0.76	1
555	1	1	8	13.2293	2	8430	2	-0.92	1	1	1	1	1
555	1	1	8	13.2293	2	8430	2	-0.92	1
556	2	1	9	12.5311	2	5718	1	-0.27	1	1	2	1	1
556	2	1	9	12.5311	2	5718	1	-0.27	1
557	1	1	8	15.6167	2	3885	3	-1.17	1	1	1	1	1
557	1	1	8	15.6167	2	3885	3	-1.17	1
558	2	1	9	11.384	2	4170	4	1.35	2	1	1	1	1
558	2	1	9	11.384	2	4170	4	1.35	2
559	1	1	8	12.9582	2	3348	1	-0.01	1	1	2	1	1
559	1	1	8	12.9582	2	3348	1	-0.01	1	1	2	1	2
560	2	1	10	10.7762	1	4365	3	2.54	2	1	2	1	1
560	2	1	10	10.7762	1	4365	3	2.54	2	1	2	1	2
561	1	1	8	14.0287	2	7200	1	0.01	1	2	2	1	1
561	1	1	8	14.0287	2	7200	1	0.01	1	1	1	1	2
562	2	1	7	15.0335	2	3573	2	1.73	2	2	2	2	1
562	2	1	7	15.0335	2	3573	2	1.73	2
563	1	1	9	12.0958	1	1737	1	0.59	1	1	2	1	1
563	1	1	9	12.0958	1	1737	1	0.59	1
564	2	2	16	11.2225	1	1935	1	2.54	2	1	2	1	1
564	2	2	16	11.2225	1	1935	1	2.54	2
565	1	1	9	12.6105	1	6120	2	3.12	2	1	2	1	1
565	1	1	9	12.6105	1	6120	2	3.12	2
566	2	2	16	11.4962	2	360	1	2.51	2	2	2	1	1
566	2	2	16	11.4962	2	360	1	2.51	2
567	1	1	8	14.1821	2	11016	1	-0.31	1	1	1	1	1
567	1	1	8	14.1821	2	11016	1	-0.31	1
568	2	2	16	11.1951	1	9474	3	2.68	2	1	1	1	1
568	2	2	16	11.1951	1	9474	3	2.68	2	1	2	1	2
569	1	1	9	15.6632	2	3897	2	-0.52	1	1	2	1	1
569	1	1	9	15.6632	2	3897	2	-0.52	1
570	2	2	16	11.7372	2	2754	2	2.64	2	1	2	1	1
570	2	2	16	11.7372	2	2754	2	2.64	2	1	2	1	2
571	1	1	10	10	2	798	1	-1.26	1	1	1	1	1
571	1	1	10	10	2	798	1	-1.26	1	2	2	1	2
572	2	1	10	13.9685	2	0	1	0.24	1	2	2	1	1
572	2	1	10	13.9685	2	0	1	0.24	1
573	1	1	10	14.7625	2	9630	2	1.81	2	1	1	1	1
573	1	1	10	14.7625	2	9630	2	1.81	2
575	1	1	10	12.8515	1	1638	2	-2.92	1	1	2	1	1
575	1	1	10	12.8515	1	1638	2	-2.92	1	1	2	1	2
577	1	1	10	11.3895	2	15732	1	-1.23	1	2	1	2	1
577	1	1	10	11.3895	2	15732	1	-1.23	1	1	2	1	2
579	1	1	10	14.5708	2	600	1	-0.27	1	1	2	1	1
579	1	1	10	14.5708	2	600	1	-0.27	1
581	1	1	6	12.3176	2	813	4	-0.26	1	1	1	1	1
581	1	1	6	12.3176	2	813	4	-0.26	1	1	1	1	2
582	2	2	16	10.935	2	3360	1	-0.95	1	1	2	1	1
582	2	2	16	10.935	2	3360	1	-0.95	1
583	1	1	6	13.1773	2	636	4	0.83	1	1	1	1	1
583	1	1	6	13.1773	2	636	4	0.83	1	1	1	1	2
584	2	2	16	11.3593	1	2415	2	3.04	2	2	2	1	1
584	2	2	16	11.3593	1	2415	2	3.04	2	2	2	1	2
585	1	1	6	12.4216	1	1392	2	2.59	2	1	2	1	1
585	1	1	6	12.4216	1	1392	2	2.59	2
586	2	2	16	11.5346	1	0	3	3.97	2	2	2	2	1
586	2	2	16	11.5346	1	0	3	3.97	2
587	1	1	10	12.449	2	198	1	0.4	1	1	1	1	1
587	1	1	10	12.449	2	198	1	0.4	1	1	1	1	2
588	2	2	16	11.551	1	0	2	1.68	2	2	2	2	1
588	2	2	16	11.551	1	0	2	1.68	2
589	1	1	10	12.8953	2	720	1	-0.44	1	1	1	1	1
589	1	1	10	12.8953	2	720	1	-0.44	1	1	1	1	2
590	2	2	15	11.2361	2	5820	2	1.28	2	2	2	1	1
590	2	2	15	11.2361	2	5820	2	1.28	2	2	2	1	2
591	1	1	10	12.9528	2	1398	1	0.28	1	1	2	1	1
591	1	1	10	12.9528	2	1398	1	0.28	1	1	2	1	2
592	2	2	17	12.0602	2	8253	1	0.11	1	1	1	1	1
592	2	2	17	12.0602	2	8253	1	0.11	1	1	2	1	2
593	1	1	10	15.1129	1	1335	1	-1.22	1	1	1	1	1
593	1	1	10	15.1129	1	1335	1	-1.22	1
594	2	2	17	11.1157	2	3150	1	-0.88	1	2	2	1	1
594	2	2	17	11.1157	2	3150	1	-0.88	1
595	1	1	10	13.0568	2	2742	3	-0.92	1	2	2	2	1
595	1	1	10	13.0568	2	2742	3	-0.92	1	2	2	2	2
596	2	2	17	10.9322	2		4	1.53	2	1	2	1	1
596	2	2	17	10.9322	2		4	1.53	2	1	2	1	2
597	1	1	10	14.59	2	7977	3	1.03	2	1	1	1	1
597	1	1	10	14.59	2	7977	3	1.03	2
598	2	2	17	11.2115	1	4038	1	0.62	1	2	2	1	1
598	2	2	17	11.2115	1	4038	1	0.62	1	2	2	1	2
599	1	1	10	15.1211	1	1878	1	-0.6	1	1	2	1	1
599	1	1	10	15.1211	1	1878	1	-0.6	1
600	2	2	16	11.0965	2	1059	2	1.84	2	2	1	2	1
600	2	2	16	11.0965	2	1059	2	1.84	2	1	1	1	2
603	1	2	15	11.2334	1	396	2	2.12	2	1	2	1	1
603	1	2	15	11.2334	1	396	2	2.12	2	2	2	1	2
605	1	2	15	10.6174	1	5325	1	-0.95	1	1	1	1	1
605	1	2	15	10.6174	1	5325	1	-0.95	1	1	2	1	2
607	1	2	15	12.0356	2	9093	4	0.08	1	1	2	1	1
607	1	2	15	12.0356	2	9093	4	0.08	1	1	2	1	2
609	1	2	15	11.5619	1	1434	1	-0.46	1	1	1	1	1
609	1	2	15	11.5619	1	1434	1	-0.46	1	1	1	1	2
611	1	2	15	10.8145	1	2160	1	0.06	1	1	1	1	1
611	1	2	15	10.8145	1	2160	1	0.06	1	1	2	1	2
613	1	2	15	11.5181	1	2436	1	-0.55	1	1	1	1	1
613	1	2	15	11.5181	1	2436	1	-0.55	1	1	1	1	2
615	1	2	15	11.5373	1	3165	2	1.22	2	2	2	1	1
615	1	2	15	11.5373	1	3165	2	1.22	2	2	2	1	2
617	1	2	15	12.1232	2	4956	1	-0.27	1	2	2	1	1
617	1	2	15	12.1232	2	4956	1	-0.27	1	1	2	1	2
619	1	2	15	12.4326	2	438	1	0.97	1	2	2	2	1
619	1	2	15	12.4326	2	438	1	0.97	1	2	2	1	2
621	1	2	15	11.7262	2	1179	2	1.61	2	1	2	1	1
621	1	2	15	11.7262	2	1179	2	1.61	2	1	2	1	2
623	1	2	15	11.6879	1	4479	3	1.39	2	1	1	1	1
623	1	2	15	11.6879	1	4479	3	1.39	2
625	1	2	15	10.2779	2	1638	1	1.23	2	2	2	2	1
625	1	2	15	10.2779	2	1638	1	1.23	2	2	2	1	2
627	1	2	15	11.1786	2	10188	1	-0.57	1	1	2	1	1
627	1	2	15	11.1786	2	10188	1	-0.57	1
629	1	2	15	11.3183	1	1695	2	1.94	2	2	2	1	1
629	1	2	15	11.3183	1	1695	2	1.94	2	2	1	1	2
631	1	2	15	10.6968	1	2457	2	3.07	2	2	2	1	1
631	1	2	15	10.6968	1	2457	2	3.07	2	1	2	1	2
633	1	2	18	11.2964	2	4788	1	0.43	1	1	1	1	1
633	1	2	18	11.2964	2	4788	1	0.43	1
637	1	2	18	11.3785	1	2316	2	2.22	2	1	1	1	1
637	1	2	18	11.3785	1	2316	2	2.22	2	1	2	1	2
639	1	2	18	11.5866		8262	1	-0.57	1	1	1	1	1
639	1	2	18	11.5866		8262	1	-0.57	1
641	1	2	18	11.0198	2	2880	1	0.87	1	2	2	1	1
641	1	2	18	11.0198	2	2880	1	0.87	1	2	2	1	2
643	1	2	18	10.9322	2	558	1	-0.03	1	1	1	1	1
643	1	2	18	10.9322	2	558	1	-0.03	1	1	1	1	2
645	1	2	18	11.373	1	1836	1	0.44	1	1	1	1	1
645	1	2	18	11.373	1	1836	1	0.44	1
647	1	2	18	11.0856	1	2499	1			1	2	1	1
647	1	2	18	11.0856	1	2499	1			1	2	1	2
655	1	2	17	12.6051	2	9360	1	0.35	1	2	2	2	1
655	1	2	17	12.6051	2	9360	1	0.35	1
657	1	2	17	11.1732		579	1	-1.31	1	1	1	1	1
657	1	2	17	11.1732		579	1	-1.31	1	1	2	1	2
659	1	2	17	10.423	1	1440	1	-0.31	1	2	2	1	1
659	1	2	17	10.423	1	1440	1	-0.31	1	1	2	1	2
698	2	2	16	11.0691	1	1680	1	-1.2	1	1	2	1	1
698	2	2	16	11.0691	1	1680	1	-1.2	1	1	1	1	2
700	2	2	17	11.0719	2	876	1	0.92	1	2	2	2	1
700	2	2	17	11.0719	2	876	1	0.92	1	2	2	2	2
701	1	1	10	12.4517	2	2232	2	-0.15	1	1	1	1	1
701	1	1	10	12.4517	2	2232	2	-0.15	1
702	2	2	17	11.3484	1	120	1	2	2	2	2	1	1
702	2	2	17	11.3484	1	120	1	2	2	2	2	2	2
703	1	1	10	12.9008	1	1158	1	-2.54	1	1	1	1	1
703	1	1	10	12.9008	1	1158	1	-2.54	1
704	2	2	17	11.499	1	240	2	0.68	1	2	2	2	1
704	2	2	17	11.499	1	240	2	0.68	1	2	2	2	2
705	1	1	10	16.5175	2	5790	1	-0.78	1	2	1	1	1
705	1	1	10	16.5175	2	5790	1	-0.78	1
706	2	2	17	11.0226	2	4395		-0.21	1	2	2	2	1
706	2	2	17	11.0226	2	4395		-0.21	1
707	1	1	9	15.3101	2	1674	2	0.45	1	2	1	2	1
707	1	1	9	15.3101	2	1674	2	0.45	1
711	1	1	7	10.9021	2	2556	2	2.37	2	1	1	1	1
711	1	1	7	10.9021	2	2556	2	2.37	2
713	1	2	16	11.0144	2	2160	2	2.1	2	2	2	1	1
713	1	2	16	11.0144	2	2160	2	2.1	2	2	2	1	2
714	2	2	15	10.2779	2	4095	2	0.52	1	2	2	1	1
714	2	2	15	10.2779	2	4095	2	0.52	1	2	2	1	2
715	1	2	16	11.4442	1	2400	1	-0.12	1	1	2	1	1
715	1	2	16	11.4442	1	2400	1	-0.12	1
716	2	2	15	11.0527	2	0	1	-1.57	1	2	1	1	1
716	2	2	15	11.0527	2	0	1	-1.57	1	1	1	1	2
717	1	2	16	10.935	2	1440	3	1.56	2	2	2	1	1
717	1	2	16	10.935	2	1440	3	1.56	2	1	1	1	2
718	2	2	15	10.8309	2	6651	2	2.69	2	1	2	1	1
718	2	2	15	10.8309	2	6651	2	2.69	2	2	2	1	2
719	1	2	16	11.8193	2	6057	1	-0.66	1	1	1	1	1
719	1	2	16	11.8193	2	6057	1	-0.66	1
720	2	2	15	11.4305	2	2295	1	-0.99	1	1	1	1	1
720	2	2	15	11.4305	2	2295	1	-0.99	1	1	2	1	2
721	1	2	16	10.6502	1	918	1	0.15	1	1	1	1	1
721	1	2	16	10.6502	1	918	1	0.15	1
722	2	2	15	11.0609	1	1299	3	1.76	2	2	2	2	1
722	2	2	15	11.0609	1	1299	3	1.76	2	1	2	1	2
723	1	2	16	11.5592	2	4659	2	2.34	2	2	2	1	1
723	1	2	16	11.5592	2	4659	2	2.34	2	2	2	2	2
724	2	2	15	11.0746	1	1455	2	2.88	2	1	1	1	1
724	2	2	15	11.0746	1	1455	2	2.88	2	2	1	1	2
725	1	2	15	11.1732	1	10080	2	-1.41	1	1	1	1	1
725	1	2	15	11.1732	1	10080	2	-1.41	1	1	1	1	2
726	2	2	15	11.2717	2	8352	4	3.18	2	1	1	1	1
726	2	2	15	11.2717	2	8352	4	3.18	2	1	2	1	2
727	1	1	10	11.0089	2	10179	1	-0.35	1	2	1	2	1
727	1	1	10	11.0089	2	10179	1	-0.35	1
728	2	2	15	10.7159	1	2106	2	2.05	2	1	2	1	1
728	2	2	15	10.7159	1	2106	2	2.05	2	2	2	1	2
730	2	2	15	11.2745	2	2358	1	-1.03	1	1	2	1	1
730	2	2	15	11.2745	2	2358	1	-1.03	1	2	2	1	2
732	2	2	15	11.2444	1	5379	2	1.19	2	2	2	1	1
732	2	2	15	11.2444	1	5379	2	1.19	2	2	2	2	2
737	1	2	15	11.2444	2	5226	1	-0.3	1	1	2	1	1
737	1	2	15	11.2444	2	5226	1	-0.3	1
739	1	2	16	11.603	1	2175	1	-0.36	1	1	1	1	1
739	1	2	16	11.603	1	2175	1	-0.36	1	1	2	1	2
740	2	2	18	11.5127	1	699	2	0.93	1	1	1	1	1
740	2	2	18	11.5127	1	699	2	0.93	1
741	1	2	16	10.6366	1	1836	2	2.5	2	1	1	1	1
741	1	2	16	10.6366	1	1836	2	2.5	2
742	2	2	18	11.2115	2	0	1	-0.34	1	2	2	1	1
742	2	2	18	11.2115	2	0	1	-0.34	1	2	2	1	2
743	1	2	16	12.167	1	6255	2	1.89	2	2	1	1	1
743	1	2	16	12.167	1	6255	2	1.89	2
744	1	2	18	11.4908	2	1533	4	2.88	2	1	1	1	1
744	1	2	18	11.4908	2	1533	4	2.88	2	1	1	1	2
745	1	2	16	11.7043	2	5535	4	0.58	1	1	2	1	1
745	1	2	16	11.7043	2	5535	4	0.58	1	1	2	1	2
746	2	2	18	11.2498	2	1398	2	2.62	2	2	2	1	1
746	2	2	18	11.2498	2	1398	2	2.62	2
747	1	2	16	11.3402	1	13455	3	2.99	2	1	2	1	1
747	1	2	16	11.3402	1	13455	3	2.99	2	2	2	1	2
748	2	2	18	10.9651	1	3360	2	1.52	2	2	2	1	1
748	2	2	18	10.9651	1	3360	2	1.52	2	2	2	2	2
749	1	2	16	11.781	1	3930	2	2.1	2	1	1	1	1
749	1	2	16	11.781	1	3930	2	2.1	2	1	2	1	2
750	2	2	18	10.3546	2	1440	1	-0.89	1	1	1	1	1
750	2	2	18	10.3546	2	1440	1	-0.89	1
751	1	2	16	11.6277	2	678	2	1.86	2	1	1	1	1
751	1	2	16	11.6277	2	678	2	1.86	2
752	2	2	18	11.2526	1	6735	2	0.13	1	2	2	1	1
752	2	2	18	11.2526	1	6735	2	0.13	1	1	1	1	2
753	1	2	16	11.0335	2	4893	1	-2.86	1	2	2	1	1
753	1	2	16	11.0335	2	4893	1	-2.86	1
754	2	2	18	10.9322	1	1200	1	0.04	1	1	1	1	1
754	2	2	18	10.9322	1	1200	1	0.04	1
755	1	2	16	11.8303	2	1158	2	2.18	2	1	1	1	1
755	1	2	16	11.8303	2	1158	2	2.18	2	2	2	2	2
756	2	2	18	10	1	834	2	0.23	1	1	1	1	1
756	2	2	18	10	1	834	2	0.23	1
757	1	2	16	11.1485	1	756	1	1.64	2	2	2	1	1
757	1	2	16	11.1485	1	756	1	1.64	2
758	2	2	18	11.4771	1	2436	1	-1.38	1	1	2	1	1
758	2	2	18	11.4771	1	2436	1	-1.38	1
759	1	2	16	11.5866	2	2796	1	1.25	2	1	2	1	1
759	1	2	16	11.5866	2	2796	1	1.25	2	2	2	1	2
760	2	2	18	11.7864	2	0	1	0.94	1	1	2	1	1
760	2	2	18	11.7864	2	0	1	0.94	1
761	1	2	17	11.6632	2	2259	1	1.93	2	2	2	2	1
761	1	2	17	11.6632	2	2259	1	1.93	2	1	2	1	2
762	2	2	18	11.3018	2	678	1	0.54	1	2	2	1	1
762	2	2	18	11.3018	2	678	1	0.54	1	2	2	1	2
763	1	2	17	11.5291	1		1	0.59	1	2	2	1	1
763	1	2	17	11.5291	1		1	0.59	1	2	2	2	2
765	1	2	17	11.039	2	4251	2	-0.08	1	2	1	1	1
765	1	2	17	11.039	2	4251	2	-0.08	1
767	1	2	17	11.488	2	2160	1	1.42	2	2	2	1	1
767	1	2	17	11.488	2	2160	1	1.42	2	1	2	1	2
769	1	2	17	10.5845	2	2325	2	-0.68	1	1	2	1	1
769	1	2	17	10.5845	2	2325	2	-0.68	1	1	2	1	2
770	2	2	17	11.6715	1	4194	1	0.82	1	2	2	1	1
770	2	2	17	11.6715	1	4194	1	0.82	1
771	1	2	17	13.1581	1	4914	1	0.66	1	1	1	1	1
771	1	2	17	13.1581	1	4914	1	0.66	1
772	2	2	17	10.9514	2	5676	1	-1.03	1	1	1	1	1
772	2	2	17	10.9514	2	5676	1	-1.03	1	1	1	1	2
773	1	2	17	11.0582	1	6030	1	-3.2	1	1	1	1	1
773	1	2	17	11.0582	1	6030	1	-3.2	1
774	2	2	17	10.7406	2	2175	1	-0.28	1	1	1	1	1
774	2	2	17	10.7406	2	2175	1	-0.28	1	1	1	1	2
775	1	2	17	11.0637	2	1017	2	-0.45	1	2	2	2	1
775	1	2	17	11.0637	2	1017	2	-0.45	1
776	2	2	17	11.7481	2	3708	1	-1.42	1	1	1	1	1
776	2	2	17	11.7481	2	3708	1	-1.42	1	2	2	2	2
777	1	2	17	11.8686	2	6177	3	1.92	2	1	2	1	1
777	1	2	17	11.8686	2	6177	3	1.92	2
778	2	2	18	11.3347	1	1638	1	-0.46	1	1	1	1	1
778	2	2	18	11.3347	1	1638	1	-0.46	1	2	2	1	2
779	1	2	17	11.9781	2	5154	2	1.17	2	2	2	1	1
779	1	2	17	11.9781	2	5154	2	1.17	2
781	1	2	17	11.8467	2	4638	3	2.35	2	1	1	1	1
781	1	2	17	11.8467	2	4638	3	2.35	2
783	1	2	17	10.8172	2	7428	2	0.88	1	1	2	1	1
783	1	2	17	10.8172	2	7428	2	0.88	1
785	1	2	17	13.8042	2	2190	1	0.08	1	1	1	1	1
785	1	2	17	13.8042	2	2190	1	0.08	1
787	1	2	17	11.8713	2	1680	2	2.33	2	1	1	1	1
787	1	2	17	11.8713	2	1680	2	2.33	2
795	1	2	15	11.5619	1	7479	1	1.24	2	1	2	1	1
795	1	2	15	11.5619	1	7479	1	1.24	2
797	1	2	15	11.1485	2	1440	1	3.11	2	1	2	1	1
797	1	2	15	11.1485	2	1440	1	3.11	2	1	2	1	2
799	1	2	15	11.1348	1	8958	2	1.5	2	1	1	1	1
799	1	2	15	11.1348	1	8958	2	1.5	2	2	2	1	2
800	2	2	11	12.0164	1	7653	2	1.26	2	2	2	1	1
800	2	2	11	12.0164	1	7653	2	1.26	2	2	2	1	2
801	1	2	11	12.6598	2	1899	2	-1.17	1	2	2	1	1
801	1	2	11	12.6598	2	1899	2	-1.17	1
802	2	2	11	11.2635	2	897	1	-0.14	1	2	2	2	1
802	2	2	11	11.2635	2	897	1	-0.14	1	2	2	1	2
803	1	2	11	12.1424	2	2520	1	-0.31	1	1	2	1	1
803	1	2	11	12.1424	2	2520	1	-0.31	1
804	2	2	11	11.6578	1	0	1	0.36	1	1	2	1	1
804	2	2	11	11.6578	1	0	1	0.36	1
805	1	2	11	11.5455	1	7956	2	2.25	2	1	1	1	1
805	1	2	11	11.5455	1	7956	2	2.25	2	1	2	1	2
806	2	2	11	11.6359	1	3588	3	2.35	2	1	2	1	1
806	2	2	11	11.6359	1	3588	3	2.35	2
807	1	2	11	11.8029	1	240	1	2.04	2	2	2	2	1
807	1	2	11	11.8029	1	240	1	2.04	2	1	2	1	2
808	2	2	11	11.7235	2	1857	1	1.06	2	2	1	1	1
808	2	2	11	11.7235	2	1857	1	1.06	2	1	2	1	2
809	1	2	11	11.384	2	1935	1	-0.55	1	1	2	1	1
809	1	2	11	11.384	2	1935	1	-0.55	1	1	2	1	2
810	2	2	11	11.5838	2	1815	2	0.4	1	1	2	1	1
810	2	2	11	11.5838	2	1815	2	0.4	1	1	2	1	2
811	1	2	11	11.2005	2	1674	2	2.05	2	1	1	1	1
811	1	2	11	11.2005	2	1674	2	2.05	2	1	2	1	2
812	2	2	11	11.4415	2	1215	2	-1.17	1	2	2	1	1
812	2	2	11	11.4415	2	1215	2	-1.17	1	1	2	1	2
813	1	2	11	12.4134	2	5577	1	0.23	1	2	1	1	1
813	1	2	11	12.4134	2	5577	1	0.23	1	1	2	1	2
814	2	2	11	11.6851	1	4554	3	1.53	2	2	2	2	1
814	2	2	11	11.6851	1	4554	3	1.53	2
815	1	2	11	11.6249	2	1440	1	2.39	2	1	1	1	1
815	1	2	11	11.6249	2	1440	1	2.39	2	2	2	2	2
816	2	2	11	11.9671	1	579	1	-0.22	1	2	2	1	1
816	2	2	11	11.9671	1	579	1	-0.22	1	2	2	2	2
817	1	2	11	11.8604	1	2613	4	1.61	2	2	2	2	1
817	1	2	11	11.8604	1	2613	4	1.61	2	1	2	1	2
818	2	2	11	11.614	1	918	2	0.99	1	1	1	1	1
818	2	2	11	11.614	1	918	2	0.99	1	2	2	2	2
819	1	2	11	14.0945	2	918	4	-1.12	1	1	1	1	1
819	1	2	11	14.0945	2	918	4	-1.12	1
820	2	2	11	10.924	2	4548	3	1.67	2	2	2	2	1
820	2	2	11	10.924	2	4548	3	1.67	2	2	1	1	2
821	1	2	11	12.6461	1	2259	2	1.66	2	1	1	1	1
821	1	2	11	12.6461	1	2259	2	1.66	2
822	2	2	11	11.3238	1	3759	2	1.87	2	2	2	1	1
822	2	2	11	11.3238	1	3759	2	1.87	2	2	2	2	2
823	1	2	11	11.1075	1	990	2	1.97	2	1	2	1	1
823	1	2	11	11.1075	1	990	2	1.97	2
824	2	2	12	11.6715	2	1794		2.3	2	2	1	1	1
824	2	2	12	11.6715	2	1794		2.3	2
825	1	2	11	11.3374	1	2979	1	-1.06	1	1	1	1	1
825	1	2	11	11.3374	1	2979	1	-1.06	1	1	1	1	2
826	2	2	12	11.3593	1	2655	1			1	2	1	1
826	2	2	12	11.3593	1	2655	1			1	1	1	2
827	1	2	11	11.2197	1	2655	1	1.44	2	2	2	1	1
827	1	2	11	11.2197	1	2655	1	1.44	2	2	2	1	2
828	2	2	12	11.3292	1	558	1	1.5	2	1	2	1	1
828	2	2	12	11.3292	1	558	1	1.5	2	1	2	1	2
829	1	2	11	11.7947	1	1794	1	0.64	1	1	1	1	1
829	1	2	11	11.7947	1	1794	1	0.64	1	1	1	1	2
830	2	2	12	10.7734	1	1335	1	-1.19	1	1	1	1	1
830	2	2	12	10.7734	1	1335	1	-1.19	1	1	2	1	2
831	1	2	11	11.2854	1	13986	1	1.09	2	1	2	1	1
831	1	2	11	11.2854	1	13986	1	1.09	2	1	2	1	2
832	2	2	12	11.6578	2	1836	1	-0.42	1	2	1	1	1
832	2	2	12	11.6578	2	1836	1	-0.42	1	1	2	1	2
833	1	2	11	11.1978	1	1914	3	1.74	2	2	2	2	1
833	1	2	11	11.1978	1	1914	3	1.74	2
834	2	2	12	11.8768	1	2979	1	-0.47	1	1	1	1	1
834	2	2	12	11.8768	1	2979	1	-0.47	1	2	2	1	2
835	1	2	11	11.1458	2	8937	1	0.32	1	1	1	1	1
835	1	2	11	11.1458	2	8937	1	0.32	1
836	2	2	12	11.2498	1	1038	2			1	1	1	1
836	2	2	12	11.2498	1	1038	2			1	2	1	2
837	1	2	11	12.8323	1	15198		0.24	1	1	2	1	1
837	1	2	11	12.8323	1	15198		0.24	1	1	2	1	2
838	2	2	12	11.6468	2	3375	2	1.52	2	1	1	1	1
838	2	2	12	11.6468	2	3375	2	1.52	2	1	2	1	2
839	1	2	11	11.1239	2	6426	1	0.56	1	2	2	1	1
839	1	2	11	11.1239	2	6426	1	0.56	1	1	2	1	2
840	2	2	12	11.896	1	720	2	2.25	2	1	2	1	1
840	2	2	12	11.896	1	720	2	2.25	2	1	2	1	2
841	1	2	11	11.7043	1	579	1	-0.54	1	2	2	1	1
841	1	2	11	11.7043	1	579	1	-0.54	1
842	2	2	12	11.1321	1	834	2	0.09	1	1	2	1	1
842	2	2	12	11.1321	1	834	2	0.09	1	1	2	1	2
843	1	2	11	11.102	1	1908	1	2.13	2	1	2	1	1
843	1	2	11	11.102	1	1908	1	2.13	2	1	1	1	2
844	2	2	12	10.8966	2	120	1	0.31	1	1	2	1	1
844	2	2	12	10.8966	2	120	1	0.31	1
845	1	2	11	11.1841	1	6396	2	1.35	2	1	1	1	1
845	1	2	11	11.1841	1	6396	2	1.35	2
846	2	2	12	11.6496	2	2160	4	2.2	2	1	1	1	1
846	2	2	12	11.6496	2	2160	4	2.2	2	2	2	1	2
847	1	2	11	11.7947	1	2190	1	0.53	1	1	1	1	1
847	1	2	11	11.7947	1	2190	1	0.53	1
848	2	2	12	11.6194	2	1053	2	-0.58	1	1	1	1	1
848	2	2	12	11.6194	2	1053	2	-0.58	1	2	2	1	2
849	1	2	11	11.0691	1	5325	2	2.29	2	1	1	1	1
849	1	2	11	11.0691	1	5325	2	2.29	2	1	2	1	2
850	2	2	12	11.8467	1	1779	2	1.97	2	1	1	1	1
850	2	2	12	11.8467	1	1779	2	1.97	2	1	2	1	2
851	1	2	11	11.603	2	2457	1	0.11	1	2	2	2	1
851	1	2	11	11.603	2	2457	1	0.11	1	2	2	1	2
852	2	2	12	11.6742	2	2895	2	2.81	2	2	1	1	1
852	2	2	12	11.6742	2	2895	2	2.81	2
853	1	2	12	11.6359	1	4548	1	0.51	1	1	1	1	1
853	1	2	12	11.6359	1	4548	1	0.51	1
855	1	2	12	11.5236	1	1710	2	0.67	1	1	2	1	1
855	1	2	12	11.5236	1	1710	2	0.67	1	1	1	1	2
857	1	2	12	12.4928	1	3228	2	2.45	2	1	1	1	1
857	1	2	12	12.4928	1	3228	2	2.45	2
859	1	2	12	11.5017	1	99	2	3.33	2	1	2	1	1
859	1	2	12	11.5017	1	99	2	3.33	2	1	2	1	2
860	2	2	13	11.0719	1	855	1	0.18	1	1	2	1	1
860	2	2	13	11.0719	1	855	1	0.18	1
861	1	2	12	11.1184	1	939	1	0.23	1	1	1	1	1
861	1	2	12	11.1184	1	939	1	0.23	1	1	2	1	2
862	2	2	13	11.6496	1	198	1	-0.97	1	1	2	1	1
862	2	2	13	11.6496	1	198	1	-0.97	1
863	1	2	12	11.9671	1	2118	4	2.66	2	1	1	1	1
863	1	2	12	11.9671	1	2118	4	2.66	2
864	2	2	13	12.1314	1	2118	1	-1.39	1	1	2	1	1
864	2	2	13	12.1314	1	2118	1	-1.39	1	1	2	1	2
865	1	2	12	11.5674	1	2697	2			1	1	1	1
865	1	2	12	11.5674	1	2697	2			1	1	1	2
866	2	2	13	11.6523	1	5598	1	-1.09	1	1	1	1	1
866	2	2	13	11.6523	1	5598	1	-1.09	1
867	1	2	12	11.0335	1	1950	2	0.41	1	1	2	1	1
867	1	2	12	11.0335	1	1950	2	0.41	1
868	2	2	13	11.2197	2	876	2	0.43	1	1	1	1	1
868	2	2	13	11.2197	2	876	2	0.43	1	1	2	1	2
869	1	2	12	11.5236	2	2640	1	2.05	2	1	2	1	1
869	1	2	12	11.5236	2	2640	1	2.05	2	1	2	1	2
870	2	2	13	14.9952	2	1653	1	-1.15	1	1	1	1	1
870	2	2	13	14.9952	2	1653	1	-1.15	1	1	1	1	2
871	1	2	12	10.9788	1	1377	3	2.79	2	2	2	1	1
871	1	2	12	10.9788	1	1377	3	2.79	2	1	2	1	2
872	2	2	13	11.8823	1	4956	2	-0.34	1	2	2	1	1
872	2	2	13	11.8823	1	4956	2	-0.34	1	1	2	1	2
873	1	2	12	11.7673	1	4554	2	1.64	2	1	1	1	1
873	1	2	12	11.7673	1	4554	2	1.64	2	1	2	1	2
874	2	2	13	11.5017	1	495	2	1.63	2	2	2	1	1
874	2	2	13	11.5017	1	495	2	1.63	2	1	1	1	2
875	1	2	12	13.2074	1	3933	3	2.36	2	2	2	2	1
875	1	2	12	13.2074	1	3933	3	2.36	2
876	2	2	13	11.5784	1	1428	1	-0.7	1	2	2	1	1
876	2	2	13	11.5784	1	1428	1	-0.7	1
878	2	2	13	12.7283	1	1194	1	-1.27	1	1	2	1	1
878	2	2	13	12.7283	1	1194	1	-1.27	1	2	2	2	2
892	2	2	14	11.8823	2	5838	1	-0.48	1	1	1	1	1
892	2	2	14	11.8823	2	5838	1	-0.48	1	1	1	1	2
894	2	2	14	11.4552	1	1377	1	-0.56	1	1	2	1	1
894	2	2	14	11.4552	1	1377	1	-0.56	1	1	2	1	2
896	2	2	14	13.128	2	1617	3	2.92	2	2	2	1	1
896	2	2	14	13.128	2	1617	3	2.92	2
897	1	2	13	11.3292	2	2514	1	1.28	2	2	2	2	1
897	1	2	13	11.3292	2	2514	1	1.28	2
898	2	2	14	11.2225	2	1539	1	-0.38	1	2	2	1	1
898	2	2	14	11.2225	2	1539	1	-0.38	1
899	1	2	13	11.258	1	1017	2	2.3	2	2	2	2	1
899	1	2	13	11.258	1	1017	2	2.3	2	1	2	1	2
900	2	2	14	11.2717	1	2712	1	0.36	1	1	2	1	1
900	2	2	14	11.2717	1	2712	1	0.36	1
901	1	2	13	11.3812	2	1356	3	3.42	2	1	1	1	1
901	1	2	13	11.3812	2	1356	3	3.42	2
902	2	2	14	10.9706	2	4335	1	-1.58	1	1	1	1	1
902	2	2	14	10.9706	2	4335	1	-1.58	1
903	1	2	13	11.1431	2	2979	1	1.42	2	1	2	1	1
903	1	2	13	11.1431	2	2979	1	1.42	2	1	1	1	2
905	1	2	13	12.2108	1	2493	2	1.39	2	1	1	1	1
905	1	2	13	12.2108	1	2493	2	1.39	2
906	2	2	14	14.2423	2	0	1	-1.7	1	1	1	1	1
906	2	2	14	14.2423	2	0	1	-1.7	1
907	1	2	13	11.3922	2	2457	2	1.22	2	1	1	1	1
907	1	2	13	11.3922	2	2457	2	1.22	2	1	2	1	2
909	1	2	13	11.4278	1	2880	2	2.67	2	1	2	1	1
909	1	2	13	11.4278	1	2880	2	2.67	2	1	1	1	2
910	2	2	14	10.6612	2	1194	1	-0.86	1	1	2	1	1
910	2	2	14	10.6612	2	1194	1	-0.86	1
911	1	2	13	12.0575	1	1335	1	0.58	1	1	2	1	1
911	1	2	13	12.0575	1	1335	1	0.58	1
912	2	2	14	11.7098	2	0	1	0.36	1	1	1	1	1
912	2	2	14	11.7098	2	0	1	0.36	1	2	2	1	2
913	1	2	13	12.5886	1	8262	2	-2.44	1	2	2	1	1
913	1	2	13	12.5886	1	8262	2	-2.44	1
914	2	2	14	12.7036	1	3972	1	-0.54	1	2	2	1	1
914	2	2	14	12.7036	1	3972	1	-0.54	1
915	1	2	13	10.935	2	558	4	1.95	2	1	1	1	1
915	1	2	13	10.935	2	558	4	1.95	2	1	1	1	2
917	1	2	13	11.3347	2	4695	1	0.12	1	1	1	1	1
917	1	2	13	11.3347	2	4695	1	0.12	1	1	1	1	2
918	2	2	14	11.8631	2	4434	1	-2.29	1	1	1	1	1
918	2	2	14	11.8631	2	4434	1	-2.29	1	1	1	1	2
919	1	2	13	11.1595	1	2400	1	-0.58	1	1	2	1	1
919	1	2	13	11.1595	1	2400	1	-0.58	1	1	2	1	2
920	2	2	14	11.1978	1	3390	2	1.55	2	2	2	1	1
920	2	2	14	11.1978	1	3390	2	1.55	2	2	2	1	2
921	1	2	13	11.0472	1	1596	2	2.88	2	1	2	1	1
921	1	2	13	11.0472	1	1596	2	2.88	2	2	2	1	2
922	2	2	14	11.5565	2	1158	2	-0.81	1	2	2	2	1
922	2	2	14	11.5565	2	1158	2	-0.81	1	2	2	2	2
923	1	2	13	12.23	2	1956	4	3.04	2	2	2	1	1
923	1	2	13	12.23	2	1956	4	3.04	2
924	2	2	14	11.2416	2	3435	2	1.84	2	1	1	1	1
924	2	2	14	11.2416	2	3435	2	1.84	2
925	1	2	13	12.1287	1	4038	1	0.9	1	1	2	1	1
925	1	2	13	12.1287	1	4038	1	0.9	1	1	2	1	2
939	1	2	14	11.3238	1	4914	1	-0.86	1	1	1	1	1
939	1	2	14	11.3238	1	4914	1	-0.86	1
941	1	2	14	11.3593	1	1116	1	-2.68	1	1	1	1	1
941	1	2	14	11.3593	1	1116	1	-2.68	1	2	1	1	2
943	1	2	14	10.8665	1	6159	2	2.93	2	1	2	1	1
943	1	2	14	10.8665	1	6159	2	2.93	2	2	2	1	2
945	1	2	14	11.9617	1	1440	1	2.07	2	1	1	1	1
945	1	2	14	11.9617	1	1440	1	2.07	2	1	2	1	2
947	1	2	14	11.0965	2	15450	1	-0.88	1	1	1	1	1
947	1	2	14	11.0965	2	15450	1	-0.88	1
949	1	2	14	10.6612	2	6198	1	1.86	2	2	2	1	1
949	1	2	14	10.6612	2	6198	1	1.86	2	2	2	2	2
951	1	2	14	11.3046	1	4872	1	-1.03	1	1	1	1	1
951	1	2	14	11.3046	1	4872	1	-1.03	1	1	1	1	2
953	1	2	14	10.9815	1	5238	2	3.2	2	1	1	1	1
953	1	2	14	10.9815	1	5238	2	3.2	2
955	1	2	14	11.0801	1	0	1	-1.75	1	2	2	1	1
955	1	2	14	11.0801	1	0	1	-1.75	1
959	1	2	14	10.8419	1	6765	1	-0.09	1	1	1	1	1
959	1	2	14	10.8419	1	6765	1	-0.09	1	1	1	1	2
961	1	2	14	12.3477	2	678	3	2.35	2	1	1	1	1
961	1	2	14	12.3477	2	678	3	2.35	2	1	1	1	2
963	1	2	14	11.8795	1	1173	1	-0.85	1	1	1	1	1
963	1	2	14	11.8795	1	1173	1	-0.85	1	1	1	1	2
965	1	2	14	11.8412	2	360	2	1.37	2	1	1	1	1
965	1	2	14	11.8412	2	360	2	1.37	2	1	2	1	2
967	1	2	14	11.6468	1	5988	1	-0.65	1	1	1	1	1
967	1	2	14	11.6468	1	5988	1	-0.65	1
969	1	2	14	11.3895	1	6885	1	0.98	1	1	1	1	1
969	1	2	14	11.3895	1	6885	1	0.98	1
973	1	2	18	12.2136	1	720	1			1	1	1	1
973	1	2	18	12.2136	1	720	1			2	2	1	2

## Sheet: description_of_dataset
This is the dataset to evaluate changes in breakfast eating and factors related to skipping and irregular breakfast
The data is provided by Bruna Kulik Hassan bkulik@gmail.com
Please contact Bruna if you plan to conduct analyses on these data for publication

## Sheet: description_of_variables
Variable name	Variable description	Tipe of variable
ID	subject ID code	numeric
A3SEXO	sex	categoric
A91TESCO	type of school	categoric
turma	class number	numeric
idadexx1	age at baseline	numeric	General note
cor	skin color divided into two categories	categoric	Baseline	the first phase of data collection
ativtotalmet1	physical activity energy expenditure in MET-minutes/week	numeric	Phase 4	the fourth phase of general data collection and second moment of specific data collected for the study
dieta1	practice of dieting divided into two categories	categoric	Baseline to phase 4	Longitudinal changes in three years, from baseline to phase 4
BAZ_2	BMI-for-age in scores-z	numeric
estnutbi	weight status divided into two categories	categoric
cafebi		categoric
capaibi		categoric
skip		categoric
tempom	Baseline to Phase 4 - change in time	numeric
